# Supplementary material for: Lysine in Combination With Estradiol Promote Dissemination of Estrogen Receptor Positive Breast Cancer via Upregulation of U2AF1 and RPN2 Proteins
Source: Front Oncol. 2020 Nov 30;10:598684. doi: 10.3389/fonc.2020.598684 (PMC7734348; doi:10.3389/fonc.2020.598684)
Supplement: Supplementary file 1 [file DataSheet_1.xlsx]

## Sheet: MCF-7 LC-MS data
				E2						E2+Lysine						Control						Lysine
Code number	MS/MS View:1525 Proteins in 1010 Clusters<BR>With 14 Decoys and 96 Filtered Out	Accession Number	Molecular Weight	170309_H1	170309_H2	170309_H3	170309_H4	170309_H5a	170309_H6	170309_I1	170309_I2a	170309_I3	170309_I4	170309_I5	170309_I6	170309_F1	170309_F2	170309_F3	170309_F4	170309_F5	170309_F6	170309_G1	170309_G2a	170309_G3a	170309_G4	170309_G5	170309_G6
1	Cluster of U5 small nuclear ribonucleoprotein 200 kDa helicase OS=Homo sapiens GN=SNRNP200 PE=1 SV=2 (sp|O75643|U520_HUMAN)	sp|O75643|U520_HUMAN [2]	245 kDa	2	1	1	1	1	3	2	2	3	2	2	3	0	0	0	0	1	0	0	1	1	0	0	0
2	Cluster of Isoform 2 of Tumor protein D52 OS=Homo sapiens GN=TPD52 (sp|P55327-2|TPD52_HUMAN)	sp|P55327-2|TPD52_HUMAN [8]	20 kDa	3	5	6	4	3	3	3	2	3	3	4	3	7	7	7	6	6	5	7	4	4	6	7	4
3	Chromobox protein homolog 1 (Fragment) OS=Homo sapiens GN=CBX1 PE=1 SV=1	B5MD17_HUMAN (+2)	19 kDa	1	2	1	4	3	1	2	2	2	2	2	2	1	1	1	1	0	1	1	0	0	1	1	0
4	Lamin-B1 OS=Homo sapiens GN=LMNB1 PE=1 SV=2	LMNB1_HUMAN	66 kDa	5	6	1	2	4	3	7	7	5	3	7	7	2	2	1	1	0	0	1	1	2	0	5	1
5	Splicing factor U2AF 35 kDa subunit OS=Homo sapiens GN=U2AF1 PE=1 SV=3	sp|Q01081|U2AF1_HUMAN	28 kDa	0	0	0	0	0	0	2	1	1	1	1	2	0	0	0	0	0	0	0	0	0	0	0	0
6	Cluster of Neuroblast differentiation-associated protein AHNAK OS=Homo sapiens GN=AHNAK PE=1 SV=2 (sp|Q09666|AHNK_HUMAN)	sp|Q09666|AHNK_HUMAN [2]	629 kDa	3	6	2	1	3	7	10	8	9	5	6	7	1	2	2	4	0	1	2	3	2	2	1	1
7	Uncharacterized protein (Fragment) OS=Homo sapiens PE=1 SV=1	H0YHG0_HUMAN	59 kDa	0	0	1	0	0	0	3	1	2	2	1	2	0	0	0	0	0	0	1	1	0	0	0	1
8	Cluster of Heterogeneous nuclear ribonucleoprotein H3 OS=Homo sapiens GN=HNRNPH3 PE=1 SV=2 (sp|P31942|HNRH3_HUMAN)	sp|P31942|HNRH3_HUMAN [3]	37 kDa	3	4	2	2	6	2	4	5	4	5	2	5	2	1	1	1	1	1	1	2	2	1	2	1
9	Cluster of Guanine nucleotide-binding protein G(I)/G(S)/G(T) subunit beta-2 OS=Homo sapiens GN=GNB2 PE=1 SV=3 (sp|P62879|GBB2_HUMAN)	sp|P62879|GBB2_HUMAN [4]	37 kDa	2	6	3	2	5	6	3	7	6	6	5	8	1	3	0	2	0	0	0	3	2	0	1	1
10	Prelamin-A/C OS=Homo sapiens GN=LMNA PE=1 SV=1	sp|P02545|LMNA_HUMAN	74 kDa	14	16	15	18	16	22	24	17	18	21	17	17	11	15	7	13	10	10	11	12	10	11	12	14
11	Isoform 5 of Tumor protein D53 OS=Homo sapiens GN=TPD52L1	sp|Q16890-5|TPD53_HUMAN	19 kDa	2	1	1	4	2	3	2	2	3	2	3	3	1	1	1	2	1	1	1	1	1	1	0	2
12	Isoform 2 of Histone H1.0 OS=Homo sapiens GN=H1F0	sp|P07305-2|H10_HUMAN (+1)	19 kDa	1	1	0	0	0	0	2	2	2	2	1	2	0	0	1	0	1	1	0	0	1	1	0	0
13	Serine/arginine-rich-splicing factor 1 OS=Homo sapiens GN=SRSF1 PE=1 SV=1	J3KTL2_HUMAN (+1)	28 kDa	3	3	1	2	4	3	4	5	6	6	2	5	3	1	1	1	1	0	1	0	1	1	2	0
14	60S ribosomal protein L3 OS=Homo sapiens GN=RPL3 PE=1 SV=2	RL3_HUMAN	46 kDa	2	3	0	1	1	1	2	5	3	2	4	3	0	1	1	1	1	1	1	4	2	3	2	2
15	Cluster of Prohibitin-2 OS=Homo sapiens GN=PHB2 PE=1 SV=2 (J3KPX7_HUMAN)	J3KPX7_HUMAN [3]	33 kDa	2	6	3	4	4	3	5	5	5	4	6	5	4	3	2	4	3	3	2	4	3	3	5	5
16	Splicing factor, proline- and glutamine-rich OS=Homo sapiens GN=SFPQ PE=1 SV=2	sp|P23246|SFPQ_HUMAN	76 kDa	9	7	6	4	2	8	6	7	7	6	5	6	2	3	2	2	3	6	4	3	4	3	1	5
17	Protein disulfide-isomerase A4 OS=Homo sapiens GN=PDIA4 PE=1 SV=2	PDIA4_HUMAN	73 kDa	22	18	20	21	16	15	15	13	15	13	14	16	16	17	20	18	17	18	20	13	17	16	16	15
18	Cluster of High mobility group protein B1 OS=Homo sapiens GN=HMGB1 PE=1 SV=3 (HMGB1_HUMAN)	HMGB1_HUMAN [4]	25 kDa	9	6	7	6	6	5	4	6	6	5	6	8	9	8	10	8	8	9	8	7	7	7	8	8
19	Cluster of ATP-dependent RNA helicase DDX3X OS=Homo sapiens GN=DDX3X PE=1 SV=1 (A0A0D9SF53_HUMAN)	A0A0D9SF53_HUMAN [3]	81 kDa	1	1	1	1	4	1	2	2	3	3	2	3	0	1	1	2	0	1	0	0	1	0	2	1
20	Heterogeneous nuclear ribonucleoprotein L OS=Homo sapiens GN=HNRNPL PE=1 SV=2	sp|P14866|HNRPL_HUMAN	64 kDa	3	6	2	2	6	2	3	6	6	5	3	4	0	2	0	1	3	2	1	2	2	1	2	2
21	Calreticulin OS=Homo sapiens GN=CALR PE=1 SV=1	CALR_HUMAN	48 kDa	7	14	13	9	10	8	10	8	11	9	10	9	13	13	11	13	11	15	12	12	9	12	14	12
22	Cluster of Alpha-actinin-4 OS=Homo sapiens GN=ACTN4 PE=1 SV=2 (sp|O43707|ACTN4_HUMAN)	sp|O43707|ACTN4_HUMAN [10]	105 kDa	26	29	23	28	26	30	29	27	27	27	32	25	24	18	18	22	21	25	21	20	22	21	16	22
23	60S ribosomal protein L17 (Fragment) OS=Homo sapiens GN=RPL17 PE=3 SV=1	A0A087WXM6_HUMAN (+4)	20 kDa	1	2	2	1	4	1	4	2	3	2	3	3	2	1	1	2	1	1	1	1	1	1	1	2
24	Histone H1.5 OS=Homo sapiens GN=HIST1H1B PE=1 SV=3	H15_HUMAN	23 kDa	3	2	3	2	2	3	5	3	3	3	3	3	2	2	2	2	2	2	1	2	2	2	2	4
25	Heterogeneous nuclear ribonucleoprotein U-like protein 2 OS=Homo sapiens GN=HNRNPUL2 PE=1 SV=1	HNRL2_HUMAN	85 kDa	1	0	0	1	1	2	3	1	2	2	2	2	1	1	0	1	0	1	1	1	1	1	0	1
26	Cluster of 3-hydroxyacyl-CoA dehydrogenase type-2 OS=Homo sapiens GN=HSD17B10 PE=1 SV=3 (sp|Q99714|HCD2_HUMAN)	sp|Q99714|HCD2_HUMAN [2]	27 kDa	8	8	7	10	5	6	7	5	6	7	7	6	8	10	8	11	10	7	14	5	7	7	5	6
27	Cluster of Histone H1.4 OS=Homo sapiens GN=HIST1H1E PE=1 SV=2 (H14_HUMAN)	H14_HUMAN [5]	22 kDa	6	4	5	6	7	6	9	6	8	9	5	8	3	4	3	7	4	4	2	4	3	3	5	5
28	Cluster of Protein disulfide-isomerase OS=Homo sapiens GN=P4HB PE=1 SV=3 (PDIA1_HUMAN)	PDIA1_HUMAN [2]	57 kDa	15	16	18	18	18	21	17	17	18	14	19	19	20	22	21	21	20	19	22	18	17	20	17	14
29	Cluster of Heterogeneous nuclear ribonucleoprotein A3 OS=Homo sapiens GN=HNRNPA3 PE=1 SV=2 (sp|P51991|ROA3_HUMAN)	sp|P51991|ROA3_HUMAN [2]	40 kDa	2	4	2	2	5	5	6	4	3	4	3	2	1	3	1	1	1	1	1	2	2	2	1	4
30	Cluster of Isoform 1 of Ribosome-binding protein 1 OS=Homo sapiens GN=RRBP1 (sp|Q9P2E9-2|RRBP1_HUMAN)	sp|Q9P2E9-2|RRBP1_HUMAN [3]	152 kDa	7	8	6	6	8	9	9	7	12	8	8	9	8	4	2	5	6	5	2	7	5	2	2	5
31	Isoleucine--tRNA ligase, cytoplasmic OS=Homo sapiens GN=IARS PE=1 SV=1	J3KR24_HUMAN (+1)	132 kDa	1	2	0	0	1	1	2	2	2	4	2	3	1	2	1	1	1	1	0	4	2	3	0	1
32	Cluster of Isoform 2 of Clathrin heavy chain 1 OS=Homo sapiens GN=CLTC (sp|Q00610-2|CLH1_HUMAN)	sp|Q00610-2|CLH1_HUMAN [5]	188 kDa	52	41	40	51	44	46	44	47	42	41	44	43	43	38	33	40	33	36	48	37	37	37	37	40
33	Cluster of Glycogen phosphorylase, brain form OS=Homo sapiens GN=PYGB PE=1 SV=5 (PYGB_HUMAN)	PYGB_HUMAN [5]	97 kDa	6	6	4	9	6	8	5	5	9	6	7	8	4	3	2	6	3	4	2	3	5	4	7	5
34	Cluster of Electron transfer flavoprotein subunit alpha, mitochondrial OS=Homo sapiens GN=ETFA PE=1 SV=1 (sp|P13804|ETFA_HUMAN)	sp|P13804|ETFA_HUMAN [2]	35 kDa	10	5	9	10	6	10	7	7	8	8	8	8	10	8	9	12	11	9	12	8	10	10	10	11
35	Isoform Short of Eukaryotic translation initiation factor 4H OS=Homo sapiens GN=EIF4H	sp|Q15056-2|IF4H_HUMAN (+1)	25 kDa	2	3	3	2	2	0	2	1	1	1	2	1	2	2	2	4	3	3	2	2	1	3	0	1
36	Isoform 4 of Serine/arginine-rich splicing factor 7 OS=Homo sapiens GN=SRSF7	sp|Q16629-4|SRSF7_HUMAN	26 kDa	2	2	2	0	2	1	2	2	2	1	2	1	1	0	1	0	1	1	1	1	1	1	1	1
37	Cluster of Alpha-enolase OS=Homo sapiens GN=ENO1 PE=1 SV=2 (sp|P06733|ENOA_HUMAN)	sp|P06733|ENOA_HUMAN [4]	47 kDa	26	32	34	36	31	25	26	29	25	23	32	21	35	41	33	29	45	32	37	35	29	43	31	42
38	Alcohol dehydrogenase class-3 OS=Homo sapiens GN=ADH5 PE=1 SV=4	ADHX_HUMAN	40 kDa	1	1	2	2	4	1	3	2	2	1	1	2	3	4	4	4	3	2	1	3	0	2	1	0
39	Isoform 2 of Annexin A7 OS=Homo sapiens GN=ANXA7	sp|P20073-2|ANXA7_HUMAN (+1)	50 kDa	3	3	3	2	2	3	1	2	2	2	2	1	2	2	4	4	3	4	2	3	3	3	2	2
40	ADP-ribosylation factor 4 OS=Homo sapiens GN=ARF4 PE=1 SV=3	ARF4_HUMAN	21 kDa	8	6	6	7	7	8	5	7	7	6	5	7	7	8	8	8	9	7	8	8	7	8	6	9
41	Cluster of 40S ribosomal protein S10 OS=Homo sapiens GN=RPS10 PE=1 SV=1 (RS10_HUMAN)	RS10_HUMAN [2]	19 kDa	2	2	2	1	2	2	2	2	2	3	3	2	2	2	1	0	1	0	1	3	1	1	1	4
42	Trophoblast glycoprotein OS=Homo sapiens GN=TPBG PE=1 SV=1	TPBG_HUMAN	46 kDa	1	1	1	1	1	1	2	2	2	1	1	2	1	1	1	1	1	1	1	1	1	1	1	1
43	Protein DEK OS=Homo sapiens GN=DEK PE=1 SV=1	sp|P35659|DEK_HUMAN	43 kDa	1	1	0	1	1	2	1	1	1	1	1	1	1	0	0	1	0	0	0	0	0	0	1	0
44	Isoform 2 of RNA-binding protein 39 OS=Homo sapiens GN=RBM39	sp|Q14498-2|RBM39_HUMAN (+2)	59 kDa	2	0	0	0	0	0	0	1	0	1	1	1	0	0	0	0	0	0	0	0	0	0	0	0
45	Cluster of Isoform 2 of Succinate dehydrogenase [ubiquinone] flavoprotein subunit, mitochondrial OS=Homo sapiens GN=SDHA (sp|P31040-2|SDHA_HUMAN)	sp|P31040-2|SDHA_HUMAN [3]	67 kDa	2	4	2	2	3	2	2	2	1	1	2	2	3	3	3	2	2	4	4	3	4	3	1	2
46	Small nuclear ribonucleoprotein Sm D1 OS=Homo sapiens GN=SNRPD1 PE=1 SV=1	SMD1_HUMAN	13 kDa	3	3	2	4	2	2	3	2	2	4	3	3	2	2	2	1	1	2	1	2	2	2	3	0
47	Cluster of MICOS complex subunit MIC60 (Fragment) OS=Homo sapiens GN=IMMT PE=1 SV=1 (H7C463_HUMAN)	H7C463_HUMAN [6]	68 kDa	2	1	1	4	2	2	2	1	2	1	3	2	1	1	1	0	1	0	1	2	1	1	2	0
48	Cluster of RNA-binding motif protein, X-linked-like-3 OS=Homo sapiens GN=RBMXL3 PE=2 SV=2 (RMXL3_HUMAN)	RMXL3_HUMAN [6]	115 kDa	1	1	2	2	2	2	2	2	2	1	1	3	1	1	0	1	0	1	0	1	0	0	1	2
49	Cluster of Aldo-keto reductase family 1 member C2 OS=Homo sapiens GN=AKR1C2 PE=1 SV=3 (sp|P52895|AK1C2_HUMAN)	sp|P52895|AK1C2_HUMAN [4]	37 kDa	3	5	6	4	3	5	7	3	7	6	6	7	2	4	5	2	4	4	1	4	7	6	3	4
50	Cluster of U2 small nuclear ribonucleoprotein B'' OS=Homo sapiens GN=SNRPB2 PE=1 SV=1 (RU2B_HUMAN)	RU2B_HUMAN [2]	25 kDa	0	0	0	0	1	1	1	2	1	1	1	1	1	1	0	0	0	0	0	1	2	0	1	0
51	Isoform 2 of 26S proteasome non-ATPase regulatory subunit 11 OS=Homo sapiens GN=PSMD11	sp|O00231-2|PSD11_HUMAN (+1)	48 kDa	5	2	2	2	4	3	3	2	2	2	2	2	1	2	1	1	1	2	1	2	2	2	0	0
52	Cluster of Isoform 5 of Splicing factor 1 OS=Homo sapiens GN=SF1 (sp|Q15637-5|SF01_HUMAN)	sp|Q15637-5|SF01_HUMAN [2]	72 kDa	2	3	1	2	2	2	3	2	2	2	2	2	1	1	1	2	1	2	1	3	2	3	1	1
53	Cell division control protein 42 homolog OS=Homo sapiens GN=CDC42 PE=1 SV=2	sp|P60953|CDC42_HUMAN	21 kDa	2	1	1	2	1	2	2	2	2	3	2	2	1	2	1	2	1	1	2	1	2	1	3	1
54	Cluster of Ceramide synthase 2 OS=Homo sapiens GN=CERS2 PE=1 SV=2 (H0YNU7_HUMAN)	H0YNU7_HUMAN [2]	44 kDa	1	2	1	1	0	1	1	1	0	1	1	1	1	2	2	1	2	2	2	2	2	3	1	0
55	Cluster of Retinol dehydrogenase 11 OS=Homo sapiens GN=RDH11 PE=1 SV=2 (sp|Q8TC12|RDH11_HUMAN)	sp|Q8TC12|RDH11_HUMAN [2]	35 kDa	0	0	1	2	2	1	1	1	0	1	1	1	1	2	2	2	2	1	1	2	0	2	2	0
56	60S ribosomal protein L37a OS=Homo sapiens GN=RPL37A PE=1 SV=1	C9J4Z3_HUMAN (+1)	8 kDa	1	2	1	0	0	2	2	1	2	2	1	2	0	1	1	1	1	1	0	2	1	1	0	2
57	Cluster of Microtubule-associated protein OS=Homo sapiens GN=MAP4 PE=1 SV=1 (E7EVA0_HUMAN)	E7EVA0_HUMAN [3]	245 kDa	2	1	1	1	2	2	1	2	2	2	2	1	1	1	1	1	1	0	2	2	2	1	2	1
58	Cluster of Heat shock protein beta-1 OS=Homo sapiens GN=HSPB1 PE=1 SV=2 (HSPB1_HUMAN)	HSPB1_HUMAN [2]	23 kDa	24	24	25	18	17	20	18	20	20	20	20	22	21	24	22	22	24	21	16	18	22	22	22	25
59	Matrin-3 OS=Homo sapiens GN=MATR3 PE=1 SV=1	A8MXP9_HUMAN (+1)	100 kDa	2	3	3	4	2	2	5	3	2	3	3	3	1	2	2	2	2	2	1	3	2	1	1	2
60	Cluster of Isoform 2 of Calnexin OS=Homo sapiens GN=CANX (sp|P27824-2|CALX_HUMAN)	sp|P27824-2|CALX_HUMAN [3]	72 kDa	16	15	13	13	14	15	12	12	12	12	11	12	15	13	11	16	16	15	15	12	13	13	17	15
61	Heterogeneous nuclear ribonucleoproteins A2/B1 OS=Homo sapiens GN=HNRNPA2B1 PE=1 SV=2	sp|P22626|ROA2_HUMAN	37 kDa	9	8	11	10	9	13	16	12	10	11	11	10	8	8	6	12	5	4	7	8	7	6	3	6
62	DNA-dependent protein kinase catalytic subunit OS=Homo sapiens GN=PRKDC PE=1 SV=3	sp|P78527|PRKDC_HUMAN	469 kDa	6	7	7	9	7	9	8	7	7	10	11	9	4	6	6	8	5	7	5	7	6	7	8	7
63	Cluster of Heterogeneous nuclear ribonucleoprotein U OS=Homo sapiens GN=HNRNPU PE=1 SV=6 (sp|Q00839|HNRPU_HUMAN)	sp|Q00839|HNRPU_HUMAN [2]	91 kDa	5	6	5	7	11	5	10	8	8	7	4	6	3	6	4	5	2	5	6	6	5	5	3	4
64	60S acidic ribosomal protein P1 OS=Homo sapiens GN=RPLP1 PE=1 SV=1	RLA1_HUMAN	12 kDa	2	2	1	1	2	1	2	1	1	2	3	1	1	0	0	0	1	1	1	3	2	1	1	1
65	40S ribosomal protein S23 OS=Homo sapiens GN=RPS23 PE=1 SV=3	RS23_HUMAN	16 kDa	1	2	1	2	2	1	4	2	2	2	1	2	1	1	1	1	1	1	2	2	2	1	1	1
66	Carbonyl reductase [NADPH] 1 OS=Homo sapiens GN=CBR1 PE=1 SV=3	sp|P16152|CBR1_HUMAN	30 kDa	1	2	3	2	3	3	4	2	4	2	3	4	5	4	4	5	5	4	4	4	2	3	3	5
67	Cluster of Isoform 2 of Tubulin alpha chain-like 3 OS=Homo sapiens GN=TUBAL3 (sp|A6NHL2-2|TBAL3_HUMAN)	sp|A6NHL2-2|TBAL3_HUMAN [7]	46 kDa	17	23	18	23	21	16	20	17	21	19	19	16	26	21	21	25	19	23	22	18	19	19	21	25
68	Desmoplakin OS=Homo sapiens GN=DSP PE=1 SV=3	sp|P15924|DESP_HUMAN	332 kDa	0	0	1	1	2	1	3	3	0	1	2	1	0	0	0	0	1	0	0	1	2	2	0	0
69	Isoform 2 of Small nuclear ribonucleoprotein Sm D2 OS=Homo sapiens GN=SNRPD2	sp|P62316-2|SMD2_HUMAN (+1)	12 kDa	1	1	0	1	0	0	2	0	1	2	1	1	0	0	0	1	0	0	1	0	0	0	0	0
70	Cluster of ATP synthase subunit beta, mitochondrial OS=Homo sapiens GN=ATP5B PE=1 SV=3 (ATPB_HUMAN)	ATPB_HUMAN [2]	57 kDa	26	23	21	26	19	22	19	17	21	22	20	17	22	21	21	30	25	25	25	21	23	23	18	22
71	CDGSH iron-sulfur domain-containing protein 2 OS=Homo sapiens GN=CISD2 PE=1 SV=1	CISD2_HUMAN	15 kDa	1	2	0	1	0	0	0	1	0	0	0	0	1	1	1	0	1	1	1	1	1	1	1	0
72	Secretory carrier-associated membrane protein 3 OS=Homo sapiens GN=SCAMP3 PE=1 SV=3	sp|O14828|SCAM3_HUMAN	38 kDa	1	0	0	1	2	2	1	1	3	1	1	1	2	3	4	2	2	3	1	2	2	1	1	2
73	Tyrosine--tRNA ligase, cytoplasmic OS=Homo sapiens GN=YARS PE=1 SV=4	SYYC_HUMAN	59 kDa	0	0	0	0	2	1	1	0	0	0	0	0	0	1	1	1	1	1	0	2	2	2	0	0
74	Endoplasmic reticulum resident protein 44 OS=Homo sapiens GN=ERP44 PE=1 SV=1	ERP44_HUMAN	47 kDa	1	1	0	1	0	1	1	1	1	0	1	1	0	0	1	0	0	0	1	1	2	1	0	0
75	Succinyl-CoA ligase [ADP/GDP-forming] subunit alpha, mitochondrial OS=Homo sapiens GN=SUCLG1 PE=1 SV=4	SUCA_HUMAN	36 kDa	1	2	1	1	1	1	2	1	1	1	1	1	2	2	2	1	2	2	1	2	2	2	1	2
76	Beta-hexosaminidase subunit beta OS=Homo sapiens GN=HEXB PE=1 SV=3	HEXB_HUMAN	63 kDa	0	3	1	1	2	1	1	1	2	1	1	1	1	2	2	2	2	2	1	2	2	0	1	0
77	Omega-amidase NIT2 OS=Homo sapiens GN=NIT2 PE=1 SV=1	NIT2_HUMAN	31 kDa	1	3	1	1	1	1	2	1	2	2	2	2	1	1	2	1	1	1	1	1	3	1	2	1
78	Cluster of 14-3-3 protein gamma OS=Homo sapiens GN=YWHAG PE=1 SV=2 (1433G_HUMAN)	1433G_HUMAN [3]	28 kDa	13	12	13	13	16	16	13	14	13	14	15	16	16	17	16	15	15	19	18	13	12	16	13	17
79	Probable ATP-dependent RNA helicase DDX6 OS=Homo sapiens GN=DDX6 PE=1 SV=2	DDX6_HUMAN	54 kDa	1	3	3	1	2	2	2	3	4	3	3	3	2	2	3	1	2	2	2	3	3	0	0	1
80	60S ribosomal protein L27 (Fragment) OS=Homo sapiens GN=RPL27 PE=1 SV=1	K7ELC7_HUMAN	16 kDa	1	2	2	2	3	2	2	1	3	2	2	2	1	1	0	2	1	1	1	2	1	1	0	0
81	Cluster of Isoform 8 of Filamin-B OS=Homo sapiens GN=FLNB (sp|O75369-8|FLNB_HUMAN)	sp|O75369-8|FLNB_HUMAN [3]	282 kDa	10	7	5	4	11	5	6	9	8	8	7	11	7	7	5	6	5	6	6	8	5	6	3	4
82	Cluster of Isoform 3 of Hexokinase-1 OS=Homo sapiens GN=HK1 (sp|P19367-3|HXK1_HUMAN)	sp|P19367-3|HXK1_HUMAN [4]	103 kDa	5	6	6	6	8	6	5	7	8	8	7	9	3	4	6	8	4	3	2	6	5	3	6	6
83	Cysteine-rich protein 2 OS=Homo sapiens GN=CRIP2 PE=1 SV=1	sp|P52943|CRIP2_HUMAN	22 kDa	2	2	3	2	2	5	1	2	2	1	2	2	2	3	2	2	3	3	2	2	2	3	2	4
84	2'-deoxynucleoside 5'-phosphate N-hydrolase 1 (Fragment) OS=Homo sapiens GN=DNPH1 PE=1 SV=1	H0Y8X4_HUMAN	26 kDa	2	1	1	1	1	1	0	1	1	1	1	0	2	1	2	1	2	1	2	2	0	2	1	0
85	Selenide, water dikinase 1 OS=Homo sapiens GN=SEPHS1 PE=1 SV=2	sp|P49903|SPS1_HUMAN	43 kDa	1	2	1	0	0	0	0	1	0	0	0	0	0	1	2	1	1	1	0	0	1	1	1	0
86	UBX domain-containing protein 1 OS=Homo sapiens GN=UBXN1 PE=1 SV=2	sp|Q04323|UBXN1_HUMAN	33 kDa	1	1	3	0	1	1	0	0	1	1	0	1	1	1	1	2	1	2	1	2	1	2	0	1
87	Low-density lipoprotein receptor-related protein 2 OS=Homo sapiens GN=LRP2 PE=1 SV=3	sp|P98164|LRP2_HUMAN-DECOY	?	0	0	0	0	1	0	1	0	1	1	2	0	0	0	0	0	0	0	0	0	0	0	0	0
88	Immediate early response 3-interacting protein 1 OS=Homo sapiens GN=IER3IP1 PE=1 SV=1	IR3IP_HUMAN	9 kDa	0	0	1	0	0	1	1	0	2	1	0	1	0	0	0	0	0	0	0	0	1	0	0	0
89	RNA-binding protein Musashi homolog 2 OS=Homo sapiens GN=MSI2 PE=1 SV=1	B4DHE8_HUMAN (+2)	35 kDa	0	1	0	0	0	0	1	1	0	1	0	2	0	0	0	0	0	0	0	0	0	0	0	0
90	Serine/arginine-rich splicing factor 9 OS=Homo sapiens GN=SRSF9 PE=1 SV=1	SRSF9_HUMAN	26 kDa	0	0	0	0	0	1	2	0	1	0	1	1	0	0	0	0	0	0	0	0	0	0	0	0
91	Thiosulfate sulfurtransferase OS=Homo sapiens GN=TST PE=1 SV=4	THTR_HUMAN	33 kDa	1	0	1	1	1	1	0	1	2	1	1	1	0	1	0	0	0	0	0	0	0	0	0	0
92	Eukaryotic translation initiation factor 2 subunit 1 OS=Homo sapiens GN=EIF2S1 PE=1 SV=3	IF2A_HUMAN	36 kDa	2	3	1	1	1	1	2	1	2	2	1	3	1	1	1	1	1	1	0	1	1	2	1	1
93	Hsp90 co-chaperone Cdc37 OS=Homo sapiens GN=CDC37 PE=1 SV=1	CDC37_HUMAN	44 kDa	2	4	5	5	2	5	2	2	4	3	3	2	4	3	5	5	3	4	5	2	3	2	1	2
94	Cluster of Isoform C of AP-1 complex subunit beta-1 OS=Homo sapiens GN=AP1B1 (sp|Q10567-3|AP1B1_HUMAN)	sp|Q10567-3|AP1B1_HUMAN [5]	104 kDa	6	10	8	4	10	7	9	9	7	10	8	7	2	6	7	7	6	7	4	11	9	9	9	7
95	Fructose-bisphosphate aldolase C OS=Homo sapiens GN=ALDOC PE=1 SV=2	ALDOC_HUMAN	39 kDa	7	10	12	7	8	10	7	11	7	7	9	8	8	10	12	12	10	12	13	10	14	10	15	11
96	eIF-2-alpha kinase activator GCN1 OS=Homo sapiens GN=GCN1 PE=1 SV=6	GCN1_HUMAN	293 kDa	2	2	4	1	0	5	4	5	2	2	6	2	2	2	2	1	1	1	1	3	6	6	3	4
97	Histone H4 OS=Homo sapiens GN=HIST1H4A PE=1 SV=2	H4_HUMAN	11 kDa	2	4	4	6	9	6	14	7	7	7	7	4	3	5	4	5	3	4	4	3	3	3	5	4
98	Isoform 2 of Heterogeneous nuclear ribonucleoprotein A1 OS=Homo sapiens GN=HNRNPA1	sp|P09651-3|ROA1_HUMAN	29 kDa	9	5	5	7	7	6	10	7	8	8	6	6	4	7	5	7	5	4	6	6	4	4	6	6
99	Cluster of Isoform 2 of Prostaglandin reductase 1 OS=Homo sapiens GN=PTGR1 (sp|Q14914-2|PTGR1_HUMAN)	sp|Q14914-2|PTGR1_HUMAN [3]	33 kDa	2	3	3	1	3	1	1	2	2	4	4	3	4	5	4	5	4	3	5	3	4	3	5	4
100	Peptidyl-prolyl cis-trans isomerase FKBP3 OS=Homo sapiens GN=FKBP3 PE=1 SV=1	FKBP3_HUMAN	25 kDa	5	4	5	5	2	3	1	2	3	2	3	2	3	4	4	2	4	3	5	3	3	3	2	2
101	Latexin OS=Homo sapiens GN=LXN PE=1 SV=2	LXN_HUMAN	26 kDa	2	3	2	2	3	3	3	4	4	5	4	3	2	4	3	2	2	3	4	3	3	2	5	4
102	60S ribosomal protein L21 OS=Homo sapiens GN=RPL21 PE=1 SV=2	RL21_HUMAN	19 kDa	1	2	2	2	3	2	2	2	2	3	3	4	2	2	1	2	2	1	2	2	2	2	2	2
103	60S ribosomal protein L10a OS=Homo sapiens GN=RPL10A PE=1 SV=2	RL10A_HUMAN	25 kDa	0	0	0	0	1	2	1	1	2	0	3	2	1	1	0	0	0	0	0	0	0	0	1	1
104	Cluster of Catenin alpha-1 OS=Homo sapiens GN=CTNNA1 PE=1 SV=1 (sp|P35221|CTNA1_HUMAN)	sp|P35221|CTNA1_HUMAN [2]	100 kDa	0	2	3	0	2	1	3	2	2	1	2	2	0	1	0	0	2	2	0	1	2	2	2	0
105	Cluster of Ubiquitin-conjugating enzyme E2 variant 1 OS=Homo sapiens GN=UBE2V1 PE=1 SV=2 (sp|Q13404|UB2V1_HUMAN)	sp|Q13404|UB2V1_HUMAN [3]	16 kDa	1	3	3	4	3	3	1	2	2	2	2	3	2	3	4	4	2	4	1	3	2	3	2	1
106	D-3-phosphoglycerate dehydrogenase OS=Homo sapiens GN=PHGDH PE=1 SV=4	SERA_HUMAN	57 kDa	2	5	5	2	6	3	5	5	4	5	7	4	3	4	4	4	4	4	1	5	2	5	2	5
107	ATP-dependent RNA helicase A OS=Homo sapiens GN=DHX9 PE=1 SV=4	sp|Q08211|DHX9_HUMAN	141 kDa	3	5	3	5	5	5	9	7	6	5	9	6	5	6	1	6	5	4	2	7	5	4	5	2
108	Lethal(2) giant larvae protein homolog 2 OS=Homo sapiens GN=LLGL2 PE=1 SV=2	sp|Q6P1M3|L2GL2_HUMAN	113 kDa	1	1	0	1	2	3	2	2	0	2	4	2	1	0	0	2	0	0	0	0	1	0	0	0
109	Cluster of Proteasome subunit alpha type-4 OS=Homo sapiens GN=PSMA4 PE=1 SV=1 (sp|P25789|PSA4_HUMAN)	sp|P25789|PSA4_HUMAN [2]	29 kDa	5	4	4	2	3	1	6	5	3	3	4	3	4	3	2	2	2	2	2	4	2	3	2	2
110	Cluster of Breast carcinoma amplified sequence 1, isoform CRA_c OS=Homo sapiens GN=BCAS1 PE=1 SV=1 (G3XAF7_HUMAN)	G3XAF7_HUMAN [2]	53 kDa	1	2	2	1	1	1	0	2	1	2	2	2	2	1	5	4	3	4	5	3	3	3	5	4
111	Isoform 2 of Bifunctional coenzyme A synthase OS=Homo sapiens GN=COASY	sp|Q13057-2|COASY_HUMAN	65 kDa	0	1	2	0	1	2	0	0	1	1	0	1	1	2	1	1	1	1	0	0	1	1	0	1
112	26S proteasome non-ATPase regulatory subunit 3 OS=Homo sapiens GN=PSMD3 PE=1 SV=2	sp|O43242|PSMD3_HUMAN	61 kDa	0	2	2	4	2	2	3	2	4	1	2	4	4	5	3	4	4	4	4	3	5	3	2	2
113	High mobility group protein B2 OS=Homo sapiens GN=HMGB2 PE=1 SV=2	HMGB2_HUMAN	24 kDa	3	4	3	2	4	2	4	4	4	4	3	5	1	3	4	2	4	2	2	3	3	3	3	4
114	Chloride intracellular channel protein 1 OS=Homo sapiens GN=CLIC1 PE=1 SV=4	CLIC1_HUMAN	27 kDa	12	9	15	6	10	12	13	9	7	8	9	7	12	10	12	12	10	11	12	10	9	10	12	12
115	40S ribosomal protein SA OS=Homo sapiens GN=RPSA PE=1 SV=1	A0A0C4DG17_HUMAN (+2)	33 kDa	5	3	3	6	5	3	8	6	5	7	5	5	7	3	2	4	4	4	6	3	3	3	6	4
116	Cluster of NADPH--cytochrome P450 reductase OS=Homo sapiens GN=POR PE=1 SV=2 (NCPR_HUMAN)	NCPR_HUMAN [3]	77 kDa	1	4	3	1	2	3	4	6	6	4	5	4	3	4	1	2	4	5	2	6	6	3	5	4
117	Cluster of Ubiquitin carboxyl-terminal hydrolase isozyme L3 OS=Homo sapiens GN=UCHL3 PE=1 SV=1 (UCHL3_HUMAN)	UCHL3_HUMAN [2]	26 kDa	1	0	0	0	2	1	0	0	0	1	0	0	0	2	0	2	1	2	1	1	2	1	2	0
118	Cluster of 60S ribosomal protein L28 OS=Homo sapiens GN=RPL28 PE=1 SV=3 (sp|P46779|RL28_HUMAN)	sp|P46779|RL28_HUMAN [3]	16 kDa	0	1	0	2	0	1	2	2	0	1	2	0	0	1	0	0	0	0	0	2	1	0	0	0
119	Cluster of Cisplatin resistance-associated overexpressed protein, isoform CRA_b OS=Homo sapiens GN=LUC7L3 PE=1 SV=1 (J3KPP4_HUMAN)	J3KPP4_HUMAN [2]	58 kDa	1	2	2	0	1	1	1	2	2	1	2	3	1	1	0	2	1	0	0	0	1	0	0	1
120	Cluster of Histone H2AX OS=Homo sapiens GN=H2AFX PE=1 SV=2 (H2AX_HUMAN)	H2AX_HUMAN [6]	15 kDa	2	2	4	4	3	3	11	7	6	5	5	2	4	3	2	5	2	2	2	3	2	3	2	4
121	40S ribosomal protein S12 OS=Homo sapiens GN=RPS12 PE=1 SV=3	RS12_HUMAN	15 kDa	1	1	0	1	1	1	0	1	2	2	1	1	0	1	0	0	0	1	0	1	0	1	0	0
122	MICOS complex subunit OS=Homo sapiens GN=CHCHD3 PE=1 SV=1	C9JRZ6_HUMAN (+2)	27 kDa	2	1	1	1	1	2	2	2	2	1	1	2	2	0	1	1	0	1	2	1	0	1	1	1
123	Destrin OS=Homo sapiens GN=DSTN PE=1 SV=3	sp|P60981|DEST_HUMAN	19 kDa	2	2	2	2	2	1	1	2	1	2	1	2	2	2	2	2	2	2	2	3	2	3	2	1
124	Isoform 2 of Macrophage-capping protein OS=Homo sapiens GN=CAPG	sp|P40121-2|CAPG_HUMAN (+1)	37 kDa	5	1	5	2	2	5	0	1	2	2	1	1	2	2	3	1	2	4	4	3	2	4	5	4
125	Ubiquitin-like protein ISG15 (Fragment) OS=Homo sapiens GN=ISG15 PE=1 SV=5	A0A096LNZ9_HUMAN (+2)	16 kDa	3	1	1	1	1	1	1	1	1	1	1	1	2	2	2	1	1	1	2	1	1	1	1	4
126	Leukocyte elastase inhibitor OS=Homo sapiens GN=SERPINB1 PE=1 SV=1	sp|P30740|ILEU_HUMAN	43 kDa	0	1	1	0	0	0	0	0	0	0	0	0	0	1	0	0	1	1	1	1	1	2	0	0
127	Transmembrane protein 109 OS=Homo sapiens GN=TMEM109 PE=1 SV=1	TM109_HUMAN	26 kDa	0	0	0	0	0	0	0	0	0	0	0	0	0	0	1	1	0	1	1	1	2	1	1	0
128	THO complex subunit 4 OS=Homo sapiens GN=ALYREF PE=1 SV=1	E9PB61_HUMAN (+1)	28 kDa	2	1	1	0	1	1	1	1	1	1	1	1	1	1	0	0	0	1	0	1	1	1	1	1
129	Non-histone chromosomal protein HMG-17 OS=Homo sapiens GN=HMGN2 PE=1 SV=3	HMGN2_HUMAN	9 kDa	1	1	1	2	2	2	1	1	2	2	2	1	1	1	1	1	1	1	1	1	1	1	2	1
130	Cluster of Isoform 7 of Interleukin enhancer-binding factor 3 OS=Homo sapiens GN=ILF3 (sp|Q12906-7|ILF3_HUMAN)	sp|Q12906-7|ILF3_HUMAN [2]	96 kDa	1	3	2	2	2	0	1	2	3	1	2	3	1	0	1	2	1	1	1	2	2	2	1	1
131	40S ribosomal protein S25 OS=Homo sapiens GN=RPS25 PE=1 SV=1	RS25_HUMAN	14 kDa	2	2	1	2	1	2	2	2	2	3	2	3	1	2	2	2	1	2	2	2	2	1	1	0
132	Glucosamine 6-phosphate N-acetyltransferase OS=Homo sapiens GN=GNPNAT1 PE=1 SV=1	GNA1_HUMAN	21 kDa	2	2	2	1	1	1	2	2	2	2	2	2	1	2	1	2	1	2	1	2	2	2	1	4
133	Hematological and neurological-expressed 1-like protein OS=Homo sapiens GN=HN1L PE=1 SV=2	A6NGP5_HUMAN (+7)	19 kDa	1	1	1	1	1	1	1	1	1	1	0	1	1	2	1	1	2	3	0	2	2	2	1	1
134	Cystatin-A OS=Homo sapiens GN=CSTA PE=1 SV=1	CYTA_HUMAN	11 kDa	0	1	1	2	0	1	1	1	1	1	0	0	2	2	1	1	1	1	1	1	1	1	1	1
135	40S ribosomal protein S17 OS=Homo sapiens GN=RPS17 PE=1 SV=2	RS17_HUMAN	16 kDa	5	4	4	6	5	3	4	6	4	5	6	4	3	4	3	5	4	3	4	4	4	5	6	7
136	Protein disulfide-isomerase A6 OS=Homo sapiens GN=PDIA6 PE=1 SV=1	sp|Q15084|PDIA6_HUMAN	48 kDa	13	10	14	10	9	9	10	8	7	6	7	6	8	8	10	8	10	10	12	9	9	10	10	11
137	Cytochrome b-c1 complex subunit 1, mitochondrial OS=Homo sapiens GN=UQCRC1 PE=1 SV=3	QCR1_HUMAN	53 kDa	5	4	1	4	2	2	3	3	3	7	5	3	3	3	3	2	2	1	0	5	2	3	1	2
138	Cluster of Transaldolase OS=Homo sapiens GN=TALDO1 PE=1 SV=2 (TALDO_HUMAN)	TALDO_HUMAN [2]	38 kDa	6	5	6	5	4	5	4	3	4	3	6	5	5	8	5	5	5	6	8	6	4	6	5	6
139	Proteasome activator complex subunit 2 OS=Homo sapiens GN=PSME2 PE=1 SV=1	A0A087X1Z3_HUMAN (+1)	29 kDa	7	5	5	6	5	3	6	3	4	4	6	5	5	5	6	6	7	8	5	4	6	7	5	6
140	Cluster of 60S ribosomal protein L6 OS=Homo sapiens GN=RPL6 PE=1 SV=3 (RL6_HUMAN)	RL6_HUMAN [2]	33 kDa	6	6	5	4	6	7	8	6	4	7	6	6	4	6	4	4	6	4	5	6	5	5	5	6
141	Thioredoxin-dependent peroxide reductase, mitochondrial OS=Homo sapiens GN=PRDX3 PE=1 SV=3	sp|P30048|PRDX3_HUMAN	28 kDa	5	4	4	4	3	3	4	3	3	2	5	4	5	6	4	4	5	4	5	4	4	3	2	4
142	Cluster of 60S ribosomal protein L7a OS=Homo sapiens GN=RPL7A PE=1 SV=2 (RL7A_HUMAN)	RL7A_HUMAN [2]	30 kDa	3	4	3	4	4	3	4	3	4	4	3	4	3	3	3	4	1	1	2	4	3	2	5	4
143	Isoform Cytoplasmic of Glutathione reductase, mitochondrial OS=Homo sapiens GN=GSR	sp|P00390-2|GSHR_HUMAN (+2)	52 kDa	2	1	4	0	0	2	2	1	0	2	2	1	4	2	3	2	1	3	2	2	2	4	1	0
144	Cluster of Tubulin beta chain OS=Homo sapiens GN=TUBB PE=1 SV=2 (TBB5_HUMAN)	TBB5_HUMAN [14]	50 kDa	35	29	31	37	32	32	30	27	31	31	29	31	34	32	29	32	34	31	37	30	26	29	35	33
145	Cluster of Heterogeneous nuclear ribonucleoprotein H2 OS=Homo sapiens GN=HNRNPH2 PE=1 SV=1 (HNRH2_HUMAN)	HNRH2_HUMAN [3]	49 kDa	10	6	7	9	8	10	7	7	9	10	7	6	7	6	4	8	5	5	7	4	3	6	5	7
146	Isoform 2 of ER membrane protein complex subunit 1 OS=Homo sapiens GN=EMC1	sp|Q8N766-2|EMC1_HUMAN (+3)	112 kDa	0	0	0	0	0	1	0	2	2	2	2	0	0	0	1	0	0	1	0	2	0	0	0	0
147	Glyceraldehyde-3-phosphate dehydrogenase OS=Homo sapiens GN=GAPDH PE=1 SV=3	sp|P04406|G3P_HUMAN	36 kDa	38	52	51	32	34	30	33	52	32	31	33	30	65	44	38	32	50	63	36	54	66	52	46	51
148	Cluster of Phosphoenolpyruvate carboxykinase [GTP], mitochondrial OS=Homo sapiens GN=PCK2 PE=1 SV=3 (sp|Q16822|PCKGM_HUMAN)	sp|Q16822|PCKGM_HUMAN [6]	71 kDa	3	2	5	2	3	2	2	2	2	2	2	3	4	5	5	1	3	3	4	2	2	3	5	2
149	Single-stranded DNA-binding protein, mitochondrial OS=Homo sapiens GN=SSBP1 PE=1 SV=1	SSBP_HUMAN	17 kDa	3	4	3	4	4	3	3	3	2	4	4	3	3	5	4	4	4	4	4	3	3	3	5	5
150	Cluster of Glyoxylate reductase/hydroxypyruvate reductase OS=Homo sapiens GN=GRHPR PE=1 SV=1 (sp|Q9UBQ7|GRHPR_HUMAN)	sp|Q9UBQ7|GRHPR_HUMAN [2]	36 kDa	0	2	2	1	1	1	0	1	2	2	0	1	1	2	2	2	2	2	1	2	1	1	0	2
151	Exportin-T OS=Homo sapiens GN=XPOT PE=1 SV=2	XPOT_HUMAN	110 kDa	1	2	1	2	2	0	0	0	1	1	0	2	1	1	2	1	2	2	1	2	2	2	1	2
152	C-Jun-amino-terminal kinase-interacting protein 4 OS=Homo sapiens GN=SPAG9 PE=1 SV=1	A0A087X2D8_HUMAN (+3)	145 kDa	1	2	1	0	0	1	0	1	0	0	1	1	1	2	1	2	0	2	1	2	1	2	1	1
153	Cluster of Dynamin-1-like protein OS=Homo sapiens GN=DNM1L PE=1 SV=1 (G8JLD5_HUMAN)	G8JLD5_HUMAN [9]	80 kDa	0	0	1	0	0	0	1	2	0	2	1	0	0	0	0	0	0	1	0	1	2	2	0	0
154	Cytochrome c1, heme protein, mitochondrial OS=Homo sapiens GN=CYC1 PE=1 SV=3	CY1_HUMAN	35 kDa	3	0	1	1	0	1	1	1	2	2	1	2	1	0	1	0	0	2	4	0	1	0	1	0
155	Lamin-B2 OS=Homo sapiens GN=LMNB2 PE=1 SV=4	LMNB2_HUMAN	70 kDa	0	0	0	1	1	0	2	1	0	0	2	1	0	1	0	0	0	0	0	1	0	0	0	0
156	SUMO-activating enzyme subunit 1 OS=Homo sapiens GN=SAE1 PE=1 SV=1	sp|Q9UBE0|SAE1_HUMAN	38 kDa	1	1	2	1	0	1	2	3	1	1	1	1	0	1	0	1	1	1	1	1	1	1	0	0
157	SWI/SNF complex subunit SMARCC2 OS=Homo sapiens GN=SMARCC2 PE=1 SV=1	F8VXC8_HUMAN (+3)	136 kDa	0	1	0	1	2	0	0	1	2	2	0	1	0	0	0	1	0	0	0	1	0	0	0	0
158	Isoform 2 of Amine oxidase [flavin-containing] A OS=Homo sapiens GN=MAOA	sp|P21397-2|AOFA_HUMAN (+1)	45 kDa	0	0	2	1	2	2	2	1	0	2	2	2	1	1	0	1	0	1	2	3	2	1	0	0
159	RuvB-like 2 OS=Homo sapiens GN=RUVBL2 PE=1 SV=3	sp|Q9Y230|RUVB2_HUMAN	51 kDa	1	4	3	4	3	3	3	2	3	3	2	2	2	1	2	1	1	3	2	3	2	2	2	2
160	Cluster of Proteasome activator complex subunit 1 OS=Homo sapiens GN=PSME1 PE=1 SV=1 (sp|Q06323|PSME1_HUMAN)	sp|Q06323|PSME1_HUMAN [2]	29 kDa	5	5	7	5	4	7	4	4	6	6	7	4	5	8	8	8	5	7	7	7	5	7	8	8
161	GTP-binding nuclear protein Ran OS=Homo sapiens GN=RAN PE=1 SV=1	B5MDF5_HUMAN (+2)	26 kDa	0	1	1	0	1	1	3	2	4	3	1	3	2	0	1	2	0	3	0	1	1	3	2	1
162	Cluster of Isoform 3 of Heterogeneous nuclear ribonucleoprotein A/B OS=Homo sapiens GN=HNRNPAB (sp|Q99729-3|ROAA_HUMAN)	sp|Q99729-3|ROAA_HUMAN [2]	31 kDa	3	4	4	4	3	5	7	6	3	5	6	5	5	5	0	4	4	2	5	3	3	3	3	4
163	Cluster of Poly(rC)-binding protein 1 OS=Homo sapiens GN=PCBP1 PE=1 SV=2 (PCBP1_HUMAN)	PCBP1_HUMAN [6]	37 kDa	7	6	6	6	7	8	3	6	7	8	5	6	7	8	8	7	7	7	7	6	7	8	7	6
164	40S ribosomal protein S3a OS=Homo sapiens GN=RPS3A PE=1 SV=2	RS3A_HUMAN	30 kDa	1	3	2	5	3	1	4	3	2	5	2	3	2	2	1	1	0	4	1	2	2	1	5	0
165	Cluster of 14-3-3 protein epsilon OS=Homo sapiens GN=YWHAE PE=1 SV=1 (sp|P62258|1433E_HUMAN)	sp|P62258|1433E_HUMAN [2]	29 kDa	10	7	8	12	9	8	8	7	9	10	8	7	8	9	10	12	9	10	13	8	8	10	8	9
166	Cluster of Voltage-dependent anion-selective channel protein 2 OS=Homo sapiens GN=VDAC2 PE=1 SV=2 (sp|P45880|VDAC2_HUMAN)	sp|P45880|VDAC2_HUMAN [3]	32 kDa	3	3	2	5	5	5	5	3	3	2	4	5	3	3	1	4	1	1	1	2	2	2	2	2
167	Cluster of Probable ATP-dependent RNA helicase DDX17 OS=Homo sapiens GN=DDX17 PE=1 SV=1 (H3BLZ8_HUMAN)	H3BLZ8_HUMAN [5]	80 kDa	3	3	3	4	4	3	5	2	6	4	3	7	3	3	2	5	1	1	2	2	1	3	2	4
168	Cytoplasmic dynein 1 heavy chain 1 OS=Homo sapiens GN=DYNC1H1 PE=1 SV=5	DYHC1_HUMAN	532 kDa	7	8	12	6	11	13	11	10	12	11	11	12	9	8	8	8	6	14	8	11	15	10	9	8
169	Heterogeneous nuclear ribonucleoprotein F OS=Homo sapiens GN=HNRNPF PE=1 SV=3	HNRPF_HUMAN	46 kDa	6	5	5	6	5	6	5	4	5	4	5	5	4	4	3	5	4	4	6	4	2	4	5	4
170	Signal peptidase complex catalytic subunit SEC11 OS=Homo sapiens GN=SEC11A PE=1 SV=1	H0YNG3_HUMAN	19 kDa	1	1	1	0	1	0	0	1	1	2	2	2	2	2	2	2	2	2	0	2	1	2	2	1
171	Cytoplasmic dynein 1 light intermediate chain 1 OS=Homo sapiens GN=DYNC1LI1 PE=1 SV=3	DC1L1_HUMAN	57 kDa	0	1	2	1	1	0	0	0	0	0	1	1	1	0	2	1	1	1	0	3	2	1	1	1
172	Isoform 2 of Inorganic pyrophosphatase 2, mitochondrial OS=Homo sapiens GN=PPA2	sp|Q9H2U2-2|IPYR2_HUMAN (+1)	40 kDa	2	1	1	1	1	1	1	1	1	1	1	1	2	2	1	1	3	1	2	2	2	1	1	1
173	Tubulin-folding cofactor B OS=Homo sapiens GN=TBCB PE=1 SV=1	K7EK42_HUMAN (+3)	21 kDa	1	1	0	0	1	0	1	0	0	1	0	0	1	0	2	1	1	1	0	1	1	0	0	0
174	E3 ubiquitin/ISG15 ligase TRIM25 OS=Homo sapiens GN=TRIM25 PE=1 SV=2	TRI25_HUMAN	71 kDa	0	0	1	1	1	1	0	1	1	1	1	2	0	0	0	0	1	1	0	1	2	2	1	1
175	Isoform B of AP-2 complex subunit alpha-1 OS=Homo sapiens GN=AP2A1	sp|O95782-2|AP2A1_HUMAN (+1)	105 kDa	1	0	1	0	0	1	1	2	1	1	1	0	0	0	0	1	0	1	1	1	0	0	0	0
176	Eukaryotic translation initiation factor 2 subunit 3 OS=Homo sapiens GN=EIF2S3 PE=1 SV=3	IF2G_HUMAN (+1)	51 kDa	1	1	0	1	1	2	1	1	1	0	2	1	1	1	0	0	0	0	0	1	1	0	0	0
177	Emerin OS=Homo sapiens GN=EMD PE=1 SV=1	EMD_HUMAN	29 kDa	1	3	1	1	3	1	2	3	1	1	2	1	1	1	1	1	1	1	1	2	1	3	1	2
178	Cathepsin B OS=Homo sapiens GN=CTSB PE=1 SV=3	CATB_HUMAN	38 kDa	1	2	2	1	2	1	2	1	2	1	2	2	1	1	1	0	2	1	1	2	2	2	0	0
179	Nucleoprotein TPR OS=Homo sapiens GN=TPR PE=1 SV=3	sp|P12270|TPR_HUMAN	267 kDa	0	0	0	0	0	0	1	0	0	0	2	1	0	0	0	0	0	0	0	0	1	2	1	0
180	EF-hand domain-containing protein D2 OS=Homo sapiens GN=EFHD2 PE=1 SV=1	EFHD2_HUMAN	27 kDa	0	1	1	0	0	0	0	0	0	0	0	0	0	0	2	0	1	1	1	0	1	1	0	0
181	Tyrosine-protein phosphatase non-receptor type 1 OS=Homo sapiens GN=PTPN1 PE=1 SV=1	PTN1_HUMAN	50 kDa	2	4	3	2	1	2	3	2	3	3	2	3	3	2	2	2	2	1	1	2	3	2	2	4
182	Cluster of Phosphoglycerate kinase 1 OS=Homo sapiens GN=PGK1 PE=1 SV=3 (sp|P00558|PGK1_HUMAN)	sp|P00558|PGK1_HUMAN [2]	45 kDa	21	12	16	21	17	17	17	18	16	19	13	13	25	20	22	14	19	18	23	18	19	19	18	20
183	Complement component 1 Q subcomponent-binding protein, mitochondrial OS=Homo sapiens GN=C1QBP PE=1 SV=1	C1QBP_HUMAN	31 kDa	5	3	5	4	3	5	3	4	3	3	4	2	4	6	4	4	3	4	4	3	4	3	3	5
184	Isoform Monomeric of Arginine--tRNA ligase, cytoplasmic OS=Homo sapiens GN=RARS	sp|P54136-2|SYRC_HUMAN	67 kDa	2	1	1	1	2	2	1	2	3	1	3	1	2	1	0	0	1	1	2	2	2	0	2	5
185	Carcinoembryonic antigen-related cell adhesion molecule 5 OS=Homo sapiens GN=CEACAM5 PE=1 SV=1	A0A024R0K5_HUMAN (+3)	77 kDa	0	0	0	0	0	0	1	0	3	2	0	1	0	0	0	1	0	0	0	0	0	0	0	0
186	Cytoskeleton-associated protein 4 OS=Homo sapiens GN=CKAP4 PE=1 SV=2	CKAP4_HUMAN	66 kDa	6	5	4	4	4	7	6	6	7	6	6	6	4	7	5	6	5	4	4	6	4	4	5	4
187	Pre-mRNA-processing-splicing factor 8 OS=Homo sapiens GN=PRPF8 PE=1 SV=2	PRP8_HUMAN	274 kDa	0	2	0	2	2	1	2	2	2	4	1	2	1	1	0	2	1	2	1	3	1	3	0	1
188	Cluster of Isoform 2 of Nucleoside diphosphate kinase A OS=Homo sapiens GN=NME1 (sp|P15531-2|NDKA_HUMAN)	sp|P15531-2|NDKA_HUMAN [5]	20 kDa	6	10	11	7	12	7	13	11	11	8	14	11	8	9	12	9	7	10	9	10	12	15	14	11
189	Isoform 2 of Triosephosphate isomerase OS=Homo sapiens GN=TPI1	sp|P60174-1|TPIS_HUMAN (+1)	27 kDa	21	19	21	22	20	20	20	17	16	16	20	17	19	20	18	23	21	18	22	19	17	17	21	24
190	Cluster of Isoform 2 of Splicing factor U2AF 65 kDa subunit OS=Homo sapiens GN=U2AF2 (sp|P26368-2|U2AF2_HUMAN)	sp|P26368-2|U2AF2_HUMAN [3]	53 kDa	3	3	2	2	3	3	2	3	3	5	2	3	1	4	0	2	0	2	1	3	2	1	1	2
191	Cluster of Hepatoma-derived growth factor OS=Homo sapiens GN=HDGF PE=1 SV=1 (sp|P51858|HDGF_HUMAN)	sp|P51858|HDGF_HUMAN [2]	27 kDa	6	8	7	5	8	7	5	6	5	5	7	5	8	8	5	7	6	6	7	7	5	5	8	8
192	Protein NDRG1 OS=Homo sapiens GN=NDRG1 PE=1 SV=1	sp|Q92597|NDRG1_HUMAN	43 kDa	1	2	1	0	1	1	0	2	1	1	1	1	1	3	3	1	1	4	2	1	2	2	3	1
193	60S ribosomal protein L15 OS=Homo sapiens GN=RPL15 PE=1 SV=2	sp|P61313|RL15_HUMAN	24 kDa	2	2	3	4	3	3	2	2	4	3	4	1	1	3	1	1	1	2	0	3	1	3	2	1
194	Cluster of Cytosolic purine 5'-nucleotidase OS=Homo sapiens GN=NT5C2 PE=1 SV=1 (sp|P49902|5NTC_HUMAN)	sp|P49902|5NTC_HUMAN [2]	65 kDa	5	2	3	0	2	1	3	2	3	3	2	3	0	0	3	1	2	3	0	2	2	2	0	2
195	60S ribosomal protein L4 OS=Homo sapiens GN=RPL4 PE=1 SV=5	RL4_HUMAN	48 kDa	2	2	3	2	2	3	3	3	4	3	2	6	2	2	2	2	3	3	2	3	4	3	2	2
196	Calpain-1 catalytic subunit OS=Homo sapiens GN=CAPN1 PE=1 SV=1	CAN1_HUMAN	82 kDa	5	6	3	6	5	2	2	7	5	3	5	5	5	7	6	8	5	6	4	7	7	9	7	5
197	Cluster of Ras GTPase-activating-like protein IQGAP1 OS=Homo sapiens GN=IQGAP1 PE=1 SV=1 (IQGA1_HUMAN)	IQGA1_HUMAN [2]	189 kDa	14	18	14	15	18	13	17	18	15	16	14	20	14	17	15	14	13	15	15	14	14	16	17	15
198	Actin-related protein 2 OS=Homo sapiens GN=ACTR2 PE=1 SV=1	sp|P61160|ARP2_HUMAN	45 kDa	2	1	0	0	0	0	0	1	0	0	0	0	1	0	1	1	0	2	1	2	0	1	0	1
199	Aminopeptidase B OS=Homo sapiens GN=RNPEP PE=1 SV=2	AMPB_HUMAN	73 kDa	0	0	0	0	1	1	0	0	0	1	0	0	0	1	1	0	2	1	0	0	0	1	0	0
200	Elongation factor 2 OS=Homo sapiens GN=EEF2 PE=1 SV=4	EF2_HUMAN	95 kDa	16	18	8	10	16	9	22	17	11	15	16	15	13	11	16	13	10	14	13	13	12	14	8	13
201	Cluster of Src substrate cortactin OS=Homo sapiens GN=CTTN PE=1 SV=2 (sp|Q14247|SRC8_HUMAN)	sp|Q14247|SRC8_HUMAN [2]	62 kDa	12	6	5	6	5	7	3	4	5	6	5	5	5	5	5	6	7	6	6	4	4	3	7	4
202	Cluster of Acidic leucine-rich nuclear phosphoprotein 32 family member E OS=Homo sapiens GN=ANP32E PE=1 SV=1 (sp|Q9BTT0|AN32E_HUMAN)	sp|Q9BTT0|AN32E_HUMAN [2]	31 kDa	2	0	1	1	1	1	1	1	0	0	1	1	1	1	1	1	2	1	1	2	0	0	0	1
203	Exportin-5 OS=Homo sapiens GN=XPO5 PE=1 SV=1	XPO5_HUMAN	136 kDa	1	1	1	1	1	2	1	2	2	2	2	1	1	1	1	1	1	2	1	1	1	2	1	2
204	Cluster of Heterogeneous nuclear ribonucleoproteins C1/C2 OS=Homo sapiens GN=HNRNPC PE=1 SV=1 (B2R5W2_HUMAN)	B2R5W2_HUMAN [5]	32 kDa	5	5	5	6	5	6	6	5	6	6	4	5	4	5	4	6	3	4	4	3	3	3	3	2
205	Actin-related protein 2/3 complex subunit 5 OS=Homo sapiens GN=ARPC5 PE=1 SV=3	sp|O15511|ARPC5_HUMAN	16 kDa	1	1	1	1	1	1	1	1	1	1	1	0	1	1	2	1	1	2	1	0	1	1	1	1
206	Isoform 4 of CDK5 regulatory subunit-associated protein 3 OS=Homo sapiens GN=CDK5RAP3	sp|Q96JB5-4|CK5P3_HUMAN (+1)	60 kDa	2	1	1	1	2	1	1	1	1	1	2	1	1	2	1	2	2	2	2	1	1	2	1	0
207	Epoxide hydrolase 1 OS=Homo sapiens GN=EPHX1 PE=1 SV=1	HYEP_HUMAN	53 kDa	2	2	0	1	1	2	1	1	2	1	1	1	2	1	2	1	2	2	1	2	2	2	2	2
208	Isoform 2 of ATP-dependent 6-phosphofructokinase, liver type OS=Homo sapiens GN=PFKL	sp|P17858-2|PFKAL_HUMAN	90 kDa	8	6	7	6	6	10	10	9	7	10	10	9	8	8	6	5	2	11	7	8	7	8	14	5
209	Carboxypeptidase OS=Homo sapiens GN=CTSA PE=1 SV=1	X6R5C5_HUMAN (+1)	54 kDa	0	0	1	1	1	0	1	0	0	0	1	0	1	1	1	0	1	1	2	0	1	1	0	0
210	Isoform 2 of Aspartate--tRNA ligase, cytoplasmic OS=Homo sapiens GN=DARS	sp|P14868-2|SYDC_HUMAN (+1)	46 kDa	1	2	1	1	1	0	1	2	2	0	0	3	0	1	0	0	0	1	0	1	2	2	0	0
211	Cluster of 60S ribosomal protein L26 OS=Homo sapiens GN=RPL26 PE=1 SV=1 (RL26_HUMAN)	RL26_HUMAN [2]	17 kDa	1	1	0	0	1	0	1	1	1	1	0	1	1	0	0	0	0	1	0	2	1	2	2	0
212	Cluster of Claudin-3 OS=Homo sapiens GN=CLDN3 PE=1 SV=1 (CLD3_HUMAN)	CLD3_HUMAN [3]	23 kDa	1	2	1	2	1	1	1	2	2	2	1	2	1	1	1	1	1	2	1	2	1	1	1	1
213	Isoform 2 of Coiled-coil domain-containing protein 47 OS=Homo sapiens GN=CCDC47	sp|Q96A33-2|CCD47_HUMAN (+1)	55 kDa	0	3	0	0	0	1	1	1	1	1	0	0	0	0	0	0	1	0	0	1	1	0	0	0
214	Calcyclin-binding protein OS=Homo sapiens GN=CACYBP PE=1 SV=2	sp|Q9HB71|CYBP_HUMAN	26 kDa	2	1	1	1	1	0	2	1	2	1	1	1	1	1	1	0	1	1	1	1	1	1	1	1
215	Cluster of Isoform 2 of Inverted formin-2 OS=Homo sapiens GN=INF2 (sp|Q27J81-2|INF2_HUMAN)	sp|Q27J81-2|INF2_HUMAN [3]	135 kDa	0	2	0	1	2	1	1	1	1	2	1	2	0	1	1	1	1	1	1	1	1	1	0	1
216	Nucleobindin-1 OS=Homo sapiens GN=NUCB1 PE=1 SV=4	NUCB1_HUMAN	54 kDa	0	0	1	0	0	0	1	1	1	0	1	0	0	0	0	1	0	0	0	0	2	0	0	0
217	40S ribosomal protein S28 OS=Homo sapiens GN=RPS28 PE=1 SV=1	RS28_HUMAN	8 kDa	2	2	2	1	0	0	1	1	2	2	1	1	1	0	1	1	1	1	1	2	2	1	0	1
218	Cluster of Dihydrolipoyl dehydrogenase, mitochondrial OS=Homo sapiens GN=DLD PE=1 SV=2 (sp|P09622|DLDH_HUMAN)	sp|P09622|DLDH_HUMAN [2]	54 kDa	8	9	5	6	3	5	4	4	5	4	5	3	2	4	3	4	3	4	6	6	6	4	6	5
219	Thioredoxin reductase 1, cytoplasmic OS=Homo sapiens GN=TXNRD1 PE=1 SV=2	A0A087WSY9_HUMAN (+1)	71 kDa	1	1	0	1	1	1	0	2	0	1	1	1	2	1	1	1	3	2	1	3	1	2	2	1
220	Isoform 2 of Sodium/potassium-transporting ATPase subunit beta-1 OS=Homo sapiens GN=ATP1B1	sp|P05026-2|AT1B1_HUMAN (+1)	35 kDa	1	2	3	1	1	2	3	1	1	1	1	1	2	3	1	2	2	3	1	3	2	3	2	1
221	Growth factor receptor-bound protein 2 OS=Homo sapiens GN=GRB2 PE=1 SV=1	sp|P62993|GRB2_HUMAN	25 kDa	0	1	0	0	1	0	1	0	1	1	1	3	0	1	0	0	0	1	0	0	1	0	0	1
222	Isoform 2 of Eukaryotic translation initiation factor 5A-1 OS=Homo sapiens GN=EIF5A	sp|P63241-2|IF5A1_HUMAN (+1)	20 kDa	8	6	5	5	3	3	5	4	1	3	5	2	5	7	5	4	4	4	5	5	5	5	6	7
223	Cluster of ATP synthase subunit gamma, mitochondrial OS=Homo sapiens GN=ATP5C1 PE=1 SV=1 (sp|P36542|ATPG_HUMAN)	sp|P36542|ATPG_HUMAN [2]	33 kDa	5	3	1	4	3	2	1	2	3	3	3	3	5	4	2	4	3	3	4	3	2	3	2	4
224	Cluster of Fructose-1,6-bisphosphatase 1 OS=Homo sapiens GN=FBP1 PE=1 SV=5 (F16P1_HUMAN)	F16P1_HUMAN [2]	37 kDa	15	13	12	15	14	18	12	11	16	15	14	15	16	16	21	14	15	15	12	13	15	12	18	15
225	Cluster of Cathepsin D OS=Homo sapiens GN=CTSD PE=1 SV=1 (CATD_HUMAN)	CATD_HUMAN [2]	45 kDa	5	3	5	5	5	3	5	3	5	5	5	5	3	2	5	5	2	4	4	4	2	3	3	6
226	Cysteine and glycine-rich protein 1 OS=Homo sapiens GN=CSRP1 PE=1 SV=3	CSRP1_HUMAN	21 kDa	1	5	1	4	4	0	2	2	2	2	0	4	3	4	4	2	2	4	4	3	4	3	5	1
227	40S ribosomal protein S7 OS=Homo sapiens GN=RPS7 PE=1 SV=1	RS7_HUMAN	22 kDa	2	6	3	4	4	3	6	5	4	3	4	5	2	4	4	5	2	3	2	4	4	2	2	5
228	Cluster of Nucleolin OS=Homo sapiens GN=NCL PE=1 SV=3 (NUCL_HUMAN)	NUCL_HUMAN [3]	77 kDa	13	13	9	13	10	10	10	9	8	9	13	10	11	12	9	13	13	11	12	10	11	10	12	12
229	60S ribosomal protein L13 OS=Homo sapiens GN=RPL13 PE=1 SV=4	sp|P26373|RL13_HUMAN	24 kDa	0	3	2	2	3	2	5	2	3	3	2	6	3	2	3	1	0	3	1	4	3	3	3	4
230	Cluster of Tropomyosin alpha-4 chain OS=Homo sapiens GN=TPM4 PE=1 SV=3 (sp|P67936|TPM4_HUMAN)	sp|P67936|TPM4_HUMAN [12]	29 kDa	6	6	5	7	6	5	6	7	9	10	7	10	5	4	9	8	6	6	4	6	7	6	7	8
231	Brain acid soluble protein 1 OS=Homo sapiens GN=BASP1 PE=1 SV=2	sp|P80723|BASP1_HUMAN	23 kDa	5	3	3	4	5	3	3	3	4	2	3	4	0	3	2	2	3	3	1	3	3	1	1	2
232	Protein LYRIC OS=Homo sapiens GN=MTDH PE=1 SV=2	LYRIC_HUMAN	64 kDa	1	1	1	1	0	1	0	2	1	2	1	1	0	0	1	0	1	1	0	1	0	1	1	0
233	MARCKS-related protein OS=Homo sapiens GN=MARCKSL1 PE=1 SV=2	MRP_HUMAN	20 kDa	1	0	0	0	1	1	1	2	0	1	2	1	1	0	1	0	0	1	0	0	0	1	0	0
234	Cluster of Splicing factor 3B subunit 2 OS=Homo sapiens GN=SF3B2 PE=1 SV=1 (A0A087WZZ5_HUMAN)	A0A087WZZ5_HUMAN [4]	98 kDa	1	3	1	1	1	2	2	2	2	3	1	3	1	2	1	2	1	2	2	3	2	2	2	2
235	Cluster of Isoform 2 of Importin-4 OS=Homo sapiens GN=IPO4 (sp|Q8TEX9-2|IPO4_HUMAN)	sp|Q8TEX9-2|IPO4_HUMAN [3]	119 kDa	1	1	2	1	1	0	1	2	1	2	2	1	1	0	0	1	1	2	0	2	1	1	0	1
236	Protein S100-A13 OS=Homo sapiens GN=S100A13 PE=1 SV=1	S10AD_HUMAN	11 kDa	0	3	1	1	2	0	2	2	3	3	2	1	1	2	1	2	2	1	1	2	2	1	2	1
237	Cluster of Isoform 2 of T-complex protein 1 subunit gamma OS=Homo sapiens GN=CCT3 (sp|P49368-2|TCPG_HUMAN)	sp|P49368-2|TCPG_HUMAN [2]	56 kDa	8	3	5	5	3	5	5	5	6	6	7	7	5	5	4	2	5	7	6	6	7	6	2	6
238	DAZ-associated protein 1 OS=Homo sapiens GN=DAZAP1 PE=1 SV=2	K7EK33_HUMAN (+4)	43 kDa	1	2	1	0	2	1	1	2	2	1	1	2	2	1	0	1	0	1	1	1	0	1	1	1
239	Isoform 2 of Acidic leucine-rich nuclear phosphoprotein 32 family member B OS=Homo sapiens GN=ANP32B	sp|Q92688-2|AN32B_HUMAN (+1)	22 kDa	2	3	3	2	3	3	3	4	3	5	4	4	2	3	3	4	2	4	4	3	2	3	3	4
240	Cluster of Prenylcysteine oxidase 1 OS=Homo sapiens GN=PCYOX1 PE=1 SV=3 (sp|Q9UHG3|PCYOX_HUMAN)	sp|Q9UHG3|PCYOX_HUMAN [2]	57 kDa	2	2	1	4	3	2	2	2	1	3	1	3	2	4	3	2	3	3	2	2	1	3	1	1
241	Charged multivesicular body protein 4b OS=Homo sapiens GN=CHMP4B PE=1 SV=1	CHM4B_HUMAN	25 kDa	1	4	2	1	2	2	2	4	3	2	4	2	1	2	2	2	2	3	1	3	4	3	2	2
242	Cluster of Eukaryotic translation initiation factor 4 gamma 1 OS=Homo sapiens GN=EIF4G1 PE=1 SV=1 (E7EUU4_HUMAN)	E7EUU4_HUMAN [10]	172 kDa	0	2	1	2	1	2	0	2	0	2	1	2	2	3	2	2	1	2	1	2	2	2	2	2
243	Cluster of Basal cell adhesion molecule OS=Homo sapiens GN=BCAM PE=1 SV=2 (BCAM_HUMAN)	BCAM_HUMAN [2]	67 kDa	1	1	1	1	2	2	1	2	0	1	2	1	3	3	2	2	1	1	2	2	1	2	5	2
244	Phosphomannomutase OS=Homo sapiens GN=PMM2 PE=1 SV=1	H3BV55_HUMAN (+1)	25 kDa	0	1	1	1	0	1	0	2	2	2	0	0	1	3	2	1	2	3	1	1	1	2	2	2
245	6-phosphogluconolactonase OS=Homo sapiens GN=PGLS PE=1 SV=2	6PGL_HUMAN	28 kDa	2	1	3	2	1	3	0	1	1	1	2	1	2	1	3	0	3	3	1	2	2	2	2	1
246	Far upstream element-binding protein 2 OS=Homo sapiens GN=KHSRP PE=1 SV=1	A0A087WTP3_HUMAN (+1)	73 kDa	2	3	2	0	3	2	1	4	4	2	5	5	2	2	2	1	2	4	1	3	3	1	6	2
247	Cluster of Coatomer subunit gamma-1 OS=Homo sapiens GN=COPG1 PE=1 SV=1 (COPG1_HUMAN)	COPG1_HUMAN [2]	98 kDa	10	6	7	7	8	7	7	9	7	8	9	7	4	8	7	8	5	7	7	8	6	9	7	6
248	Cluster of Isoform 3 of Malate dehydrogenase, cytoplasmic OS=Homo sapiens GN=MDH1 (sp|P40925-3|MDHC_HUMAN)	sp|P40925-3|MDHC_HUMAN [3]	39 kDa	3	4	5	6	4	6	3	2	3	2	5	3	3	6	5	2	7	4	5	5	6	9	1	1
249	Adipogenesis regulatory factor OS=Homo sapiens GN=ADIRF PE=1 SV=1	ADIRF_HUMAN	8 kDa	2	2	2	2	2	1	2	1	2	2	1	2	2	3	2	1	3	3	2	2	1	2	2	2
250	Cluster of 60 kDa heat shock protein, mitochondrial OS=Homo sapiens GN=HSPD1 PE=1 SV=2 (sp|P10809|CH60_HUMAN)	sp|P10809|CH60_HUMAN [2]	61 kDa	36	31	38	32	31	29	29	27	31	24	30	32	37	28	31	30	37	30	36	29	33	32	36	38
251	Coatomer subunit alpha OS=Homo sapiens GN=COPA PE=1 SV=2	sp|P53621|COPA_HUMAN	138 kDa	8	6	13	9	10	13	10	10	9	11	14	12	10	11	8	8	9	11	9	10	11	10	12	9
252	Peptidyl-prolyl cis-trans isomerase A OS=Homo sapiens GN=PPIA PE=1 SV=2	sp|P62937|PPIA_HUMAN	18 kDa	7	6	2	7	2	6	10	6	8	5	7	7	9	6	4	5	5	4	6	6	4	4	2	1
253	Cluster of Calpain small subunit 1 OS=Homo sapiens GN=CAPNS1 PE=1 SV=1 (K7ELJ7_HUMAN)	K7ELJ7_HUMAN [2]	29 kDa	1	1	2	4	2	2	3	2	2	1	4	1	2	4	3	4	4	2	4	2	2	2	5	4
254	ADP-ribosylation factor 6 OS=Homo sapiens GN=ARF6 PE=1 SV=2	ARF6_HUMAN	20 kDa	1	1	2	0	1	1	1	0	1	1	1	1	1	3	2	0	3	1	0	1	1	1	2	1
255	Nuclear ubiquitous casein and cyclin-dependent kinase substrate 1 OS=Homo sapiens GN=NUCKS1 PE=1 SV=1	sp|Q9H1E3|NUCKS_HUMAN	27 kDa	2	4	3	2	4	3	3	3	4	2	5	3	2	5	1	1	2	2	1	3	2	1	3	2
256	Alcohol dehydrogenase [NADP(+)] OS=Homo sapiens GN=AKR1A1 PE=1 SV=3	AK1A1_HUMAN	37 kDa	5	3	2	4	5	3	2	2	3	5	3	4	4	4	4	7	3	4	2	3	2	3	5	4
257	Cluster of Stathmin OS=Homo sapiens GN=STMN1 PE=1 SV=3 (sp|P16949|STMN1_HUMAN)	sp|P16949|STMN1_HUMAN [2]	17 kDa	2	2	1	2	1	2	2	2	2	2	2	2	3	2	2	2	2	3	2	2	3	3	2	2
258	Signal peptidase complex subunit 3 OS=Homo sapiens GN=SPCS3 PE=1 SV=1	SPCS3_HUMAN	20 kDa	1	2	1	2	1	0	0	1	0	1	1	1	1	1	1	1	1	1	1	1	1	0	1	1
259	Glycerophosphodiester phosphodiesterase domain-containing protein 3 OS=Homo sapiens GN=GDPD3 PE=2 SV=3	sp|Q7L5L3|GDPD3_HUMAN	37 kDa	1	1	1	1	1	1	1	1	1	1	1	1	2	1	1	1	1	2	1	1	1	2	2	1
260	Cluster of Isoform 2 of Eukaryotic peptide chain release factor subunit 1 OS=Homo sapiens GN=ETF1 (sp|P62495-2|ERF1_HUMAN)	sp|P62495-2|ERF1_HUMAN [2]	45 kDa	1	0	1	1	1	1	1	2	1	1	0	1	2	1	2	1	3	1	1	1	1	1	1	1
261	Isoform Alpha II of Ribosomal protein S6 kinase beta-1 OS=Homo sapiens GN=RPS6KB1	sp|P23443-2|KS6B1_HUMAN (+2)	56 kDa	0	0	0	1	0	1	0	1	1	1	2	1	1	2	3	4	2	0	1	2	0	0	1	1
262	Ribonucleoprotein PTB-binding 1 OS=Homo sapiens GN=RAVER1 PE=1 SV=1	A0A087WZ13_HUMAN (+1)	78 kDa	0	0	0	0	0	0	0	0	0	1	1	0	0	0	0	0	0	0	0	3	0	0	0	1
263	Keratin-associated protein 5-9 OS=Homo sapiens GN=KRTAP5-9 PE=1 SV=1	sp|P26371|KRA59_HUMAN-DECOY	?	1	2	0	0	0	0	0	1	1	0	0	0	0	0	0	0	0	0	0	0	0	0	0	0
264	RNA binding motif protein 10, isoform CRA_d OS=Homo sapiens GN=RBM10 PE=1 SV=1	A0A0A0MR66_HUMAN (+2)	110 kDa	0	0	0	0	1	0	2	2	0	0	0	0	0	0	0	0	0	0	0	0	1	0	0	0
265	Poly [ADP-ribose] polymerase 1 OS=Homo sapiens GN=PARP1 PE=1 SV=4	PARP1_HUMAN	113 kDa	0	0	0	1	0	0	1	1	0	0	0	0	0	0	0	0	0	0	0	0	0	0	0	2
266	Sphingosine-1-phosphate lyase 1 OS=Homo sapiens GN=SGPL1 PE=1 SV=3	SGPL1_HUMAN	64 kDa	0	1	0	0	0	0	0	1	0	1	2	2	0	0	1	0	0	1	0	0	1	0	0	0
267	Cluster of 40S ribosomal protein S15a OS=Homo sapiens GN=RPS15A PE=1 SV=2 (RS15A_HUMAN)	RS15A_HUMAN [2]	15 kDa	1	1	0	0	1	0	2	1	1	2	2	2	1	1	0	0	2	2	0	2	1	0	1	0
268	Cluster of L-xylulose reductase OS=Homo sapiens GN=DCXR PE=1 SV=2 (DCXR_HUMAN)	DCXR_HUMAN [2]	26 kDa	2	2	1	0	2	1	3	2	1	2	1	1	1	2	1	1	0	1	2	2	2	2	1	2
269	Cluster of ATP-dependent RNA helicase DDX1 OS=Homo sapiens GN=DDX1 PE=1 SV=2 (sp|Q92499|DDX1_HUMAN)	sp|Q92499|DDX1_HUMAN [2]	82 kDa	2	3	0	0	2	1	0	2	0	1	2	1	0	0	0	1	1	0	0	1	1	2	2	1
270	Myotrophin OS=Homo sapiens GN=MTPN PE=1 SV=2	MTPN_HUMAN	13 kDa	1	1	1	1	2	1	1	2	1	1	1	2	1	1	1	1	1	1	2	1	2	2	1	1
271	Cluster of Isoform 2 of Dolichyl-diphosphooligosaccharide--protein glycosyltransferase subunit 2 OS=Homo sapiens GN=RPN2 (sp|P04844-2|RPN2_HUMAN)	sp|P04844-2|RPN2_HUMAN [3]	68 kDa	9	9	13	15	11	10	10	9	11	10	7	13	11	10	13	13	11	11	12	12	11	11	10	12
272	4-aminobutyrate aminotransferase, mitochondrial OS=Homo sapiens GN=ABAT PE=1 SV=3	GABT_HUMAN (+2)	56 kDa	2	3	2	0	0	2	2	2	3	1	4	2	0	2	1	0	3	2	0	3	0	1	1	1
273	Peptidyl-tRNA hydrolase 2, mitochondrial OS=Homo sapiens GN=PTRH2 PE=1 SV=1	J3KQ48_HUMAN	19 kDa	3	1	1	0	2	1	0	0	1	2	0	1	0	3	3	2	0	2	2	0	2	0	2	2
274	Vesicle-associated membrane protein-associated protein B/C OS=Homo sapiens GN=VAPB PE=1 SV=3	sp|O95292|VAPB_HUMAN	27 kDa	2	5	3	6	6	2	2	3	3	4	3	3	5	5	4	2	4	3	2	3	3	3	3	6
275	Nuclear mitotic apparatus protein 1 OS=Homo sapiens GN=NUMA1 PE=1 SV=1	A0A087WY61_HUMAN (+1)	236 kDa	0	0	1	0	0	0	7	1	1	0	0	1	0	0	0	0	0	0	0	0	0	0	1	0
276	Isoform 2 of N-acetyl-D-glucosamine kinase OS=Homo sapiens GN=NAGK	sp|Q9UJ70-2|NAGK_HUMAN	42 kDa	2	2	2	2	3	3	3	2	1	1	1	1	1	4	3	2	2	2	2	1	2	3	1	2
277	Cluster of Isoform Short of RNA-binding protein FUS OS=Homo sapiens GN=FUS (sp|P35637-2|FUS_HUMAN)	sp|P35637-2|FUS_HUMAN [5]	53 kDa	2	3	3	2	3	3	2	2	1	2	2	3	1	3	0	1	0	2	0	1	2	1	1	1
278	ATP synthase subunit g, mitochondrial OS=Homo sapiens GN=ATP5L PE=1 SV=3	ATP5L_HUMAN	11 kDa	1	1	0	1	2	2	0	1	0	1	0	1	3	1	0	2	0	2	2	2	1	2	1	1
279	T-complex protein 1 subunit alpha OS=Homo sapiens GN=TCP1 PE=1 SV=1	TCPA_HUMAN	60 kDa	3	5	4	1	6	3	5	5	4	4	3	6	5	5	7	5	5	5	2	6	6	3	2	6
280	Isoform 3 of Serine hydroxymethyltransferase, mitochondrial OS=Homo sapiens GN=SHMT2	sp|P34897-3|GLYM_HUMAN (+1)	53 kDa	1	3	2	2	3	2	2	2	3	3	2	1	3	2	3	4	2	3	2	3	2	3	1	2
281	Hematological and neurological expressed 1 protein OS=Homo sapiens GN=HN1 PE=1 SV=3	sp|Q9UK76|HN1_HUMAN	16 kDa	0	2	1	0	1	0	0	1	0	0	0	0	2	2	0	0	1	0	0	0	2	2	0	0
282	Elongation factor 1-alpha 2 OS=Homo sapiens GN=EEF1A2 PE=1 SV=1	EF1A2_HUMAN	50 kDa	13	10	12	15	8	12	12	13	14	13	8	11	15	13	15	15	17	9	15	12	10	14	15	15
283	Cluster of Isoform 2 of Heterogeneous nuclear ribonucleoprotein Q OS=Homo sapiens GN=SYNCRIP (sp|O60506-2|HNRPQ_HUMAN)	sp|O60506-2|HNRPQ_HUMAN [3]	66 kDa	5	5	5	6	8	7	7	6	9	8	7	6	7	7	7	7	3	4	6	8	4	5	6	7
284	Putative elongation factor 1-alpha-like 3 OS=Homo sapiens GN=EEF1A1P5 PE=5 SV=1	EF1A3_HUMAN (+1)	50 kDa	13	14	11	16	9	13	15	17	15	14	12	12	16	14	16	18	19	13	19	12	13	16	16	15
285	Stress-70 protein, mitochondrial OS=Homo sapiens GN=HSPA9 PE=1 SV=2	GRP75_HUMAN	74 kDa	16	9	13	13	14	17	14	12	15	18	11	14	16	16	15	19	15	14	16	16	14	14	14	12
286	Nicotinamide phosphoribosyltransferase OS=Homo sapiens GN=NAMPT PE=1 SV=1	NAMPT_HUMAN	56 kDa	3	6	4	0	6	2	3	4	2	2	4	2	2	5	5	2	8	4	4	6	3	6	2	5
287	14-3-3 protein theta OS=Homo sapiens GN=YWHAQ PE=1 SV=1	1433T_HUMAN	28 kDa	9	8	7	11	8	9	9	5	6	8	5	9	12	8	8	9	6	9	12	7	7	9	7	6
288	Cluster of ADP/ATP translocase 2 OS=Homo sapiens GN=SLC25A5 PE=1 SV=7 (ADT2_HUMAN)	ADT2_HUMAN [4]	33 kDa	3	5	3	6	4	6	2	2	2	4	5	4	4	4	3	6	4	4	5	4	3	3	3	5
289	Splicing factor 3B subunit 3 OS=Homo sapiens GN=SF3B3 PE=1 SV=4	sp|Q15393|SF3B3_HUMAN	136 kDa	2	4	2	4	3	3	4	5	4	3	6	3	4	2	2	5	3	3	2	4	2	3	3	2
290	Isoform 2 of Tryptophan--tRNA ligase, cytoplasmic OS=Homo sapiens GN=WARS	sp|P23381-2|SYWC_HUMAN (+1)	49 kDa	3	2	2	4	2	0	3	2	4	4	1	3	1	4	1	1	2	2	2	0	2	2	2	1
291	HEAT repeat-containing protein 6 OS=Homo sapiens GN=HEATR6 PE=1 SV=1	HEAT6_HUMAN	129 kDa	3	4	4	1	2	1	4	2	2	2	6	3	1	2	2	1	2	4	2	5	2	3	2	2
292	Peroxisomal multifunctional enzyme type 2 OS=Homo sapiens GN=HSD17B4 PE=1 SV=3	sp|P51659|DHB4_HUMAN	80 kDa	7	6	7	7	7	6	9	7	6	9	5	6	9	8	7	7	9	9	9	5	7	8	9	8
293	Cluster of Isoform 2 of Keratin, type II cytoskeletal 8 OS=Homo sapiens GN=KRT8 (sp|P05787-2|K2C8_HUMAN)	sp|P05787-2|K2C8_HUMAN [16]	57 kDa	68	65	63	76	84	61	69	62	79	67	69	70	70	64	82	76	73	86	62	87	71	83	62	78
294	Transferrin receptor protein 1 OS=Homo sapiens GN=TFRC PE=1 SV=2	TFR1_HUMAN	85 kDa	2	2	2	2	4	3	3	3	4	3	4	4	3	2	3	4	3	3	2	3	3	2	5	2
295	26S proteasome non-ATPase regulatory subunit 12 OS=Homo sapiens GN=PSMD12 PE=1 SV=3	sp|O00232|PSD12_HUMAN	53 kDa	1	1	1	0	1	1	1	1	0	0	1	0	2	1	1	0	1	1	0	1	2	1	1	1
296	Glutathione S-transferase omega-1 (Fragment) OS=Homo sapiens GN=GSTO1 PE=1 SV=1	Q5TA02_HUMAN (+2)	23 kDa	2	2	1	1	2	0	2	2	2	2	2	2	2	2	1	0	2	2	1	2	2	2	2	0
297	Isoform 2 of BH3-interacting domain death agonist OS=Homo sapiens GN=BID	sp|P55957-2|BID_HUMAN (+1)	27 kDa	0	0	0	0	0	0	0	0	0	0	0	0	0	0	0	0	1	2	0	0	0	0	0	0
298	NADPH:adrenodoxin oxidoreductase, mitochondrial OS=Homo sapiens GN=FDXR PE=1 SV=1	A0A0A0MSZ4_HUMAN (+13)	57 kDa	0	0	0	0	0	0	0	0	0	0	0	0	0	0	1	0	0	2	0	0	0	0	0	0
299	Cluster of Titin OS=Homo sapiens GN=TTN PE=1 SV=1 (A0A0A0MTS7_HUMAN)	A0A0A0MTS7_HUMAN [3]	3994 kDa	0	0	0	0	0	0	0	0	1	2	0	0	0	0	0	0	0	0	0	0	1	1	0	0
300	Isoform 2 of Opioid growth factor receptor OS=Homo sapiens GN=OGFR	sp|Q9NZT2-2|OGFR_HUMAN (+1)	71 kDa	0	0	0	0	0	0	0	0	0	0	0	0	0	0	1	0	2	0	1	2	0	1	1	1
301	Alpha-2-macroglobulin receptor-associated protein OS=Homo sapiens GN=LRPAP1 PE=1 SV=1	AMRP_HUMAN	41 kDa	1	0	0	0	1	1	1	1	0	1	2	1	1	1	0	0	0	1	0	0	1	3	3	1
302	Cluster of NAD(P) transhydrogenase, mitochondrial OS=Homo sapiens GN=NNT PE=1 SV=3 (NNTM_HUMAN)	NNTM_HUMAN [2]	114 kDa	0	0	1	0	0	1	1	2	1	2	2	1	1	1	0	1	1	2	1	1	2	0	0	0
303	Mitochondrial fission 1 protein OS=Homo sapiens GN=FIS1 PE=1 SV=2	FIS1_HUMAN	17 kDa	1	1	1	2	1	2	2	2	1	2	3	2	1	2	1	1	2	2	1	2	1	2	2	2
304	Isoform Mitochondrial of Lysine--tRNA ligase OS=Homo sapiens GN=KARS	sp|Q15046-2|SYK_HUMAN (+1)	71 kDa	1	1	2	0	1	0	2	2	1	1	2	1	0	1	1	2	1	1	0	2	1	2	2	0
305	ATP synthase subunit delta, mitochondrial OS=Homo sapiens GN=ATP5D PE=1 SV=2	ATPD_HUMAN	17 kDa	1	1	0	1	1	1	0	1	1	2	1	1	1	0	1	0	1	0	1	1	1	0	1	0
306	Cluster of DDB1- and CUL4-associated factor 7 OS=Homo sapiens GN=DCAF7 PE=1 SV=1 (sp|P61962|DCAF7_HUMAN)	sp|P61962|DCAF7_HUMAN [2]	39 kDa	0	2	1	1	1	0	0	1	2	1	1	1	1	0	0	1	0	1	0	1	1	1	0	0
307	40S ribosomal protein S26 OS=Homo sapiens GN=RPS26 PE=1 SV=3	RS26_HUMAN	13 kDa	1	1	2	2	0	1	2	2	2	2	2	2	3	1	1	1	1	2	1	1	2	0	0	1
308	Na(+)/H(+) exchange regulatory cofactor NHE-RF1 OS=Homo sapiens GN=SLC9A3R1 PE=1 SV=4	sp|O14745|NHRF1_HUMAN	39 kDa	5	2	4	6	4	5	2	2	5	5	5	5	1	4	2	1	5	3	2	2	1	3	2	2
309	Isoform 2 of Proteasome subunit alpha type-3 OS=Homo sapiens GN=PSMA3	sp|P25788-2|PSA3_HUMAN	28 kDa	2	3	3	0	2	3	3	2	2	2	3	3	3	3	2	1	1	1	1	3	2	3	1	1
310	Cluster of Ras-related protein Rab-14 OS=Homo sapiens GN=RAB14 PE=1 SV=4 (RAB14_HUMAN)	RAB14_HUMAN [15]	24 kDa	20	14	17	20	18	17	16	14	17	14	14	16	14	18	15	20	16	17	18	18	14	12	23	13
311	Cluster of ATP synthase subunit O, mitochondrial OS=Homo sapiens GN=ATP5O PE=1 SV=1 (ATPO_HUMAN)	ATPO_HUMAN [2]	23 kDa	5	5	3	6	3	3	4	2	4	5	3	5	4	6	5	5	4	4	5	3	3	3	3	5
312	Succinyl-CoA ligase [GDP-forming] subunit beta, mitochondrial OS=Homo sapiens GN=SUCLG2 PE=1 SV=2	sp|Q96I99|SUCB2_HUMAN	47 kDa	2	2	2	2	2	2	2	2	1	2	2	2	3	1	4	1	4	3	1	2	2	3	3	1
313	Galectin-3 OS=Homo sapiens GN=LGALS3 PE=1 SV=5	LEG3_HUMAN	26 kDa	6	6	4	5	7	7	5	3	3	7	5	9	5	4	2	6	2	3	5	3	2	3	3	4
314	Thioredoxin domain-containing protein 5 OS=Homo sapiens GN=TXNDC5 PE=1 SV=2	sp|Q8NBS9|TXND5_HUMAN	48 kDa	5	2	4	2	2	2	4	1	2	2	3	2	3	0	1	1	0	3	2	2	2	3	2	1
315	40S ribosomal protein S20 OS=Homo sapiens GN=RPS20 PE=1 SV=1	sp|P60866|RS20_HUMAN	13 kDa	2	2	3	4	2	1	2	2	1	2	2	2	2	2	2	2	2	3	2	3	2	2	2	1
316	Prefoldin subunit 6 OS=Homo sapiens GN=PFDN6 PE=1 SV=1	A2AB88_HUMAN (+1)	12 kDa	1	1	1	0	1	1	1	1	1	1	1	0	1	2	1	1	1	1	0	1	1	0	2	1
317	Isoform 2 of Eukaryotic translation initiation factor 3 subunit B OS=Homo sapiens GN=EIF3B	sp|P55884-2|EIF3B_HUMAN (+1)	99 kDa	1	1	1	0	1	1	1	1	0	1	1	1	1	1	1	1	2	1	1	1	1	1	1	1
318	Cluster of Transcription elongation factor A protein 1 OS=Homo sapiens GN=TCEA1 PE=1 SV=2 (sp|P23193|TCEA1_HUMAN)	sp|P23193|TCEA1_HUMAN [2]	34 kDa	1	2	1	1	2	1	1	1	1	0	1	1	1	1	2	1	1	1	1	0	2	1	1	0
319	Isoform 2 of Secernin-1 OS=Homo sapiens GN=SCRN1	sp|Q12765-2|SCRN1_HUMAN	49 kDa	1	1	2	1	0	1	1	1	1	1	1	0	1	1	1	1	2	1	1	2	0	1	1	0
320	Splicing factor 3A subunit 2 (Fragment) OS=Homo sapiens GN=SF3A2 PE=1 SV=2	K7EMT0_HUMAN (+1)	15 kDa	1	1	1	1	1	1	1	1	1	2	1	1	1	1	1	0	1	1	1	1	1	1	1	1
321	Calcyphosin OS=Homo sapiens GN=CAPS PE=1 SV=1	A0A0X1KG78_HUMAN (+1)	27 kDa	0	1	0	0	1	1	2	1	1	1	1	1	0	1	1	1	1	1	0	1	1	1	1	0
322	Talin-1 OS=Homo sapiens GN=TLN1 PE=1 SV=3	TLN1_HUMAN	270 kDa	2	6	1	2	3	0	2	3	6	6	7	4	3	3	3	4	4	4	1	3	5	3	2	5
323	Cluster of Isoform 2 of Fructose-bisphosphate aldolase A OS=Homo sapiens GN=ALDOA (sp|P04075-2|ALDOA_HUMAN)	sp|P04075-2|ALDOA_HUMAN [3]	45 kDa	60	65	67	53	50	59	68	66	67	55	65	59	96	69	70	60	63	69	61	73	76	92	63	67
324	Cluster of Cytochrome b-c1 complex subunit Rieske, mitochondrial OS=Homo sapiens GN=UQCRFS1 PE=1 SV=2 (UCRI_HUMAN)	UCRI_HUMAN [2]	30 kDa	2	5	5	5	5	6	3	4	3	2	4	6	5	4	4	5	5	4	5	3	4	5	6	4
325	Cluster of Isoform 2 of Ubiquilin-1 OS=Homo sapiens GN=UBQLN1 (sp|Q9UMX0-2|UBQL1_HUMAN)	sp|Q9UMX0-2|UBQL1_HUMAN [5]	59 kDa	3	3	3	4	3	2	2	2	4	2	2	3	2	3	4	2	5	4	4	2	2	3	2	4
326	DNA replication licensing factor MCM7 OS=Homo sapiens GN=MCM7 PE=1 SV=4	sp|P33993|MCM7_HUMAN	81 kDa	2	1	2	2	2	2	1	1	1	2	0	1	2	4	1	2	0	2	1	2	1	1	2	0
327	Cluster of Isoform 2 of Poly(U)-binding-splicing factor PUF60 OS=Homo sapiens GN=PUF60 (sp|Q9UHX1-2|PUF60_HUMAN)	sp|Q9UHX1-2|PUF60_HUMAN [6]	58 kDa	2	2	0	2	2	2	1	1	3	3	2	2	3	1	1	0	0	2	1	2	1	0	2	0
328	Cluster of Isoform 3 of L-lactate dehydrogenase A chain OS=Homo sapiens GN=LDHA (sp|P00338-3|LDHA_HUMAN)	sp|P00338-3|LDHA_HUMAN [6]	40 kDa	12	11	8	13	9	12	11	7	10	15	9	10	13	11	11	11	14	12	13	11	11	15	14	12
329	Isoform 3 of Heterogeneous nuclear ribonucleoprotein D0 OS=Homo sapiens GN=HNRNPD	sp|Q14103-3|HNRPD_HUMAN (+1)	33 kDa	6	6	3	5	4	8	6	6	6	5	3	4	4	5	4	5	3	4	5	4	5	4	2	5
330	T-complex protein 1 subunit theta OS=Homo sapiens GN=CCT8 PE=1 SV=4	sp|P50990|TCPQ_HUMAN	60 kDa	2	4	2	2	4	2	4	3	3	2	2	5	2	3	0	2	2	4	1	2	2	3	1	2
331	Cluster of ADP-ribosylation factor 1 OS=Homo sapiens GN=ARF1 PE=1 SV=2 (ARF1_HUMAN)	ARF1_HUMAN [4]	21 kDa	10	7	7	10	8	9	8	7	8	8	6	7	7	8	9	7	8	9	9	8	8	9	10	8
332	U2 small nuclear ribonucleoprotein A' OS=Homo sapiens GN=SNRPA1 PE=1 SV=2	RU2A_HUMAN	28 kDa	1	1	1	0	2	1	3	1	2	1	1	2	2	0	1	0	1	2	1	2	2	2	0	0
333	Isoform 2 of Heterogeneous nuclear ribonucleoprotein U-like protein 1 OS=Homo sapiens GN=HNRNPUL1	sp|Q9BUJ2-2|HNRL1_HUMAN (+1)	90 kDa	2	2	2	1	2	2	1	2	2	1	2	2	3	1	0	1	1	0	1	1	1	1	1	1
334	Vacuolar protein sorting-associated protein 35 OS=Homo sapiens GN=VPS35 PE=1 SV=2	VPS35_HUMAN	92 kDa	3	2	2	4	2	3	3	2	4	2	2	3	2	3	1	1	3	2	4	3	2	1	1	2
335	Cluster of Archain 1, isoform CRA_a OS=Homo sapiens GN=ARCN1 PE=1 SV=1 (B0YIW6_HUMAN)	B0YIW6_HUMAN [3]	62 kDa	2	3	5	4	3	1	5	4	4	3	4	4	3	5	3	2	3	4	5	3	4	4	5	2
336	Histone H2A.Z OS=Homo sapiens GN=H2AFZ PE=1 SV=2	H2AZ_HUMAN (+1)	14 kDa	0	0	1	0	0	0	3	0	0	0	1	0	0	0	0	0	0	0	0	0	0	0	0	0
337	Leucine-rich repeat-containing protein 47 OS=Homo sapiens GN=LRRC47 PE=1 SV=1	LRC47_HUMAN	63 kDa	0	1	2	1	2	2	1	2	2	3	2	2	2	1	3	4	3	3	1	3	1	1	2	1
338	Isoform 2 of 26S proteasome non-ATPase regulatory subunit 5 OS=Homo sapiens GN=PSMD5	sp|Q16401-2|PSMD5_HUMAN (+1)	51 kDa	2	1	2	5	2	3	2	2	3	2	4	3	2	2	3	1	1	3	2	3	2	3	2	1
339	Actin-related protein 2/3 complex subunit 3 OS=Homo sapiens GN=ARPC3 PE=1 SV=3	ARPC3_HUMAN	21 kDa	1	2	1	2	2	1	2	1	0	2	2	1	2	2	2	1	2	2	0	1	1	2	1	2
340	Cleavage and polyadenylation specificity factor subunit 5 OS=Homo sapiens GN=NUDT21 PE=1 SV=1	CPSF5_HUMAN	26 kDa	1	2	0	1	2	1	0	1	2	1	2	1	2	2	2	1	1	2	1	2	2	2	0	1
341	Isoform 2 of Transcription elongation factor A protein-like 4 OS=Homo sapiens GN=TCEAL4	sp|Q96EI5-2|TCAL4_HUMAN	41 kDa	0	1	2	0	1	0	0	1	1	1	0	1	0	1	2	1	1	2	0	0	2	0	1	1
342	Cytoplasmic aconitate hydratase OS=Homo sapiens GN=ACO1 PE=1 SV=3	ACOC_HUMAN	98 kDa	0	3	2	0	0	0	0	1	0	0	0	1	0	2	1	0	1	1	0	1	1	2	1	1
343	Cation-dependent mannose-6-phosphate receptor OS=Homo sapiens GN=M6PR PE=1 SV=1	MPRD_HUMAN	31 kDa	0	1	1	2	0	0	0	0	0	1	1	0	0	2	1	0	1	1	0	2	0	1	1	2
344	Actin-related protein 2/3 complex subunit 5-like protein OS=Homo sapiens GN=ARPC5L PE=1 SV=1	ARP5L_HUMAN	17 kDa	0	1	0	0	0	0	0	1	0	1	1	2	0	1	0	0	0	1	0	1	1	1	0	0
345	Transportin-3 OS=Homo sapiens GN=TNPO3 PE=1 SV=1	E9PFH4_HUMAN (+2)	97 kDa	0	0	0	0	0	1	0	1	1	1	2	0	0	0	1	0	0	1	0	1	1	0	0	1
346	Cluster of Glutamine--tRNA ligase OS=Homo sapiens GN=QARS PE=1 SV=1 (sp|P47897|SYQ_HUMAN)	sp|P47897|SYQ_HUMAN [2]	88 kDa	1	1	1	2	1	1	1	2	2	1	1	3	1	1	1	1	1	2	1	1	2	2	2	1
347	Small nuclear ribonucleoprotein G OS=Homo sapiens GN=SNRPG PE=1 SV=1	F5H013_HUMAN (+3)	8 kDa	1	2	0	1	2	0	1	1	0	1	0	2	1	0	1	0	0	0	0	1	2	0	0	0
348	Cytochrome c oxidase subunit 5B, mitochondrial OS=Homo sapiens GN=COX5B PE=1 SV=2	COX5B_HUMAN	14 kDa	1	2	2	2	2	2	2	1	3	2	1	2	1	2	2	1	1	1	0	2	2	1	1	1
349	Eukaryotic translation initiation factor 4B OS=Homo sapiens GN=EIF4B PE=1 SV=1	E7EX17_HUMAN (+2)	70 kDa	8	6	9	7	8	8	5	7	7	7	7	5	5	5	7	7	3	5	9	6	7	4	6	6
350	Activated RNA polymerase II transcriptional coactivator p15 OS=Homo sapiens GN=SUB1 PE=1 SV=3	TCP4_HUMAN	14 kDa	1	1	0	1	2	1	0	2	1	1	2	1	1	1	0	1	1	0	0	2	2	0	0	0
351	60S ribosomal protein L24 OS=Homo sapiens GN=RPL24 PE=1 SV=1	C9JNW5_HUMAN (+1)	18 kDa	1	0	0	0	1	0	2	0	1	0	0	1	0	1	0	0	0	0	0	0	0	0	0	0
352	Cluster of Isoform 12 of Titin OS=Homo sapiens GN=TTN (sp|Q8WZ42-12|TITIN_HUMAN-DECOY)	sp|Q8WZ42-12|TITIN_HUMAN-DECOY [4]	?	0	0	0	0	0	0	1	0	0	0	0	0	0	0	1	0	1	2	1	1	0	1	0	0
353	Mitochondrial import receptor subunit TOM70 OS=Homo sapiens GN=TOMM70 PE=1 SV=1	TOM70_HUMAN	67 kDa	0	0	0	0	0	1	0	1	0	1	0	2	0	1	0	0	0	0	1	2	1	0	0	0
354	Cluster of Isoform F of Constitutive coactivator of PPAR-gamma-like protein 1 OS=Homo sapiens GN=FAM120A (sp|Q9NZB2-6|F120A_HUMAN)	sp|Q9NZB2-6|F120A_HUMAN [2]	125 kDa	1	2	2	1	3	2	2	2	2	2	2	3	1	3	1	2	1	2	1	2	1	1	2	2
355	Cluster of Plectin OS=Homo sapiens GN=PLEC PE=1 SV=3 (sp|Q15149|PLEC_HUMAN)	sp|Q15149|PLEC_HUMAN [2]	532 kDa	7	11	7	5	10	10	13	11	9	11	10	10	7	8	12	11	4	11	7	17	13	16	6	5
356	Bifunctional purine biosynthesis protein PURH OS=Homo sapiens GN=ATIC PE=1 SV=3	sp|P31939|PUR9_HUMAN	65 kDa	14	10	15	15	12	14	10	12	16	12	10	12	10	16	14	12	17	14	19	13	11	13	12	13
357	X-ray repair cross-complementing protein 6 OS=Homo sapiens GN=XRCC6 PE=1 SV=2	sp|P12956|XRCC6_HUMAN	70 kDa	9	6	11	11	9	9	7	10	9	10	7	7	5	6	5	11	8	6	6	7	6	6	6	9
358	Glucosidase 2 subunit beta OS=Homo sapiens GN=PRKCSH PE=1 SV=1	K7ELL7_HUMAN	60 kDa	8	11	7	9	8	10	5	9	8	6	7	13	10	8	11	9	9	11	9	9	9	10	10	11
359	Cluster of Isoform 2 of Myosin-14 OS=Homo sapiens GN=MYH14 (sp|Q7Z406-2|MYH14_HUMAN)	sp|Q7Z406-2|MYH14_HUMAN [2]	232 kDa	6	6	5	2	6	7	13	11	7	7	7	7	4	7	5	11	5	8	7	5	9	7	9	6
360	Cluster of Uncharacterized protein (Fragment) OS=Homo sapiens PE=4 SV=2 (A0A096LPI6_HUMAN)	A0A096LPI6_HUMAN [3]	30 kDa	2	3	3	1	2	2	1	2	3	3	1	3	3	3	4	2	2	3	5	3	4	3	2	2
361	Cluster of Kinesin-1 heavy chain OS=Homo sapiens GN=KIF5B PE=1 SV=1 (KINH_HUMAN)	KINH_HUMAN [3]	110 kDa	3	5	2	4	4	3	5	4	8	2	6	3	2	2	4	4	5	3	6	4	5	3	5	5
362	Cluster of Heat shock protein 75 kDa, mitochondrial OS=Homo sapiens GN=TRAP1 PE=1 SV=3 (sp|Q12931|TRAP1_HUMAN)	sp|Q12931|TRAP1_HUMAN [2]	80 kDa	2	5	4	4	4	5	3	6	4	4	4	4	5	5	4	5	6	4	4	3	5	4	2	4
363	Myristoylated alanine-rich C-kinase substrate OS=Homo sapiens GN=MARCKS PE=1 SV=1	A0A087WZH7_HUMAN	32 kDa	6	6	6	4	5	6	4	3	4	6	5	4	3	6	6	6	5	5	5	5	5	5	9	6
364	Adenine phosphoribosyltransferase OS=Homo sapiens GN=APRT PE=1 SV=2	sp|P07741|APT_HUMAN	20 kDa	1	4	2	2	4	3	6	3	4	4	2	3	3	4	3	2	2	3	1	3	4	3	1	2
365	Cluster of Isoform 2 of Spliceosome RNA helicase DDX39B OS=Homo sapiens GN=DDX39B (sp|Q13838-2|DX39B_HUMAN)	sp|Q13838-2|DX39B_HUMAN [3]	51 kDa	1	3	1	1	2	0	5	4	3	4	4	2	3	4	3	2	1	4	0	4	3	3	1	2
366	F-actin-capping protein subunit alpha-1 OS=Homo sapiens GN=CAPZA1 PE=1 SV=3	CAZA1_HUMAN	33 kDa	5	6	5	5	4	5	0	3	5	5	3	2	2	5	7	2	5	6	6	3	5	5	3	2
367	Isoform 2 of 116 kDa U5 small nuclear ribonucleoprotein component OS=Homo sapiens GN=EFTUD2	sp|Q15029-2|U5S1_HUMAN (+2)	105 kDa	0	1	1	1	1	0	1	2	2	5	0	1	1	0	0	2	1	1	0	3	1	0	1	0
368	Cluster of Puromycin-sensitive aminopeptidase OS=Homo sapiens GN=NPEPPS PE=1 SV=2 (sp|P55786|PSA_HUMAN)	sp|P55786|PSA_HUMAN [2]	103 kDa	3	5	4	9	5	5	2	2	4	6	2	5	4	5	7	4	5	3	8	4	5	7	6	2
369	Cluster of Isoform XLas-2 of Guanine nucleotide-binding protein G(s) subunit alpha isoforms XLas OS=Homo sapiens GN=GNAS (sp|Q5JWF2-2|GNAS1_HUMAN)	sp|Q5JWF2-2|GNAS1_HUMAN [11]	110 kDa	3	4	3	1	1	1	3	2	3	2	3	1	1	2	1	4	0	1	0	3	2	0	1	0
370	Cluster of Leucine-rich PPR motif-containing protein, mitochondrial OS=Homo sapiens GN=LRPPRC PE=1 SV=3 (LPPRC_HUMAN)	LPPRC_HUMAN [2]	158 kDa	1	4	1	1	2	3	3	2	2	2	2	3	0	2	0	2	1	4	0	2	2	2	3	1
371	Transgelin-2 OS=Homo sapiens GN=TAGLN2 PE=1 SV=3	sp|P37802|TAGL2_HUMAN	22 kDa	6	7	8	6	4	6	7	6	6	7	5	9	8	7	10	7	8	6	6	8	9	6	8	9
372	28 kDa heat- and acid-stable phosphoprotein OS=Homo sapiens GN=PDAP1 PE=1 SV=1	HAP28_HUMAN	21 kDa	1	3	1	0	1	1	4	2	2	3	2	2	2	1	3	1	1	3	1	1	0	1	0	0
373	Cluster of 60S acidic ribosomal protein P2 OS=Homo sapiens GN=RPLP2 PE=1 SV=1 (RLA2_HUMAN)	RLA2_HUMAN [2]	12 kDa	6	6	6	6	5	5	7	4	5	5	6	6	5	5	5	6	4	4	6	4	5	4	7	6
374	Saccharopine dehydrogenase-like oxidoreductase OS=Homo sapiens GN=SCCPDH PE=1 SV=1	SCPDL_HUMAN	47 kDa	1	0	0	0	0	2	0	2	1	1	0	3	0	1	1	0	0	1	2	0	0	0	2	0
375	Transmembrane emp24 domain-containing protein 2 OS=Homo sapiens GN=TMED2 PE=1 SV=1	TMED2_HUMAN	23 kDa	2	4	1	4	3	2	1	2	2	3	4	3	3	2	3	4	4	3	1	3	3	3	2	5
376	Myeloid-derived growth factor OS=Homo sapiens GN=MYDGF PE=1 SV=1	MYDGF_HUMAN	19 kDa	0	3	1	0	0	1	0	1	3	2	2	1	0	1	1	0	2	1	1	1	2	1	0	0
377	Protein ERGIC-53 OS=Homo sapiens GN=LMAN1 PE=1 SV=2	LMAN1_HUMAN	58 kDa	1	1	0	0	1	1	0	2	1	2	3	1	1	2	0	1	1	0	0	0	4	1	1	0
378	Adipocyte plasma membrane-associated protein OS=Homo sapiens GN=APMAP PE=1 SV=2	sp|Q9HDC9|APMAP_HUMAN	46 kDa	5	5	5	4	3	6	5	4	2	4	7	5	5	7	6	5	6	4	5	5	5	5	6	6
379	Isoform 3 of Glucose-6-phosphate 1-dehydrogenase OS=Homo sapiens GN=G6PD	sp|P11413-3|G6PD_HUMAN	62 kDa	10	14	13	11	10	13	10	12	13	12	10	11	12	10	17	12	13	12	14	13	12	14	14	12
380	Enoyl-CoA hydratase, mitochondrial OS=Homo sapiens GN=ECHS1 PE=1 SV=4	ECHM_HUMAN	31 kDa	8	6	11	9	8	9	6	5	5	9	7	10	8	6	9	11	8	8	7	5	6	9	9	8
381	Far upstream element-binding protein 1 OS=Homo sapiens GN=FUBP1 PE=1 SV=3	sp|Q96AE4|FUBP1_HUMAN	68 kDa	5	4	4	4	5	3	5	6	3	4	5	5	3	5	3	5	4	4	4	3	4	4	5	4
382	Platelet-activating factor acetylhydrolase IB subunit gamma OS=Homo sapiens GN=PAFAH1B3 PE=1 SV=1	PA1B3_HUMAN	26 kDa	1	1	1	1	1	2	1	2	1	1	1	1	2	1	1	1	2	2	1	1	1	2	1	1
383	Isoform 3 of 4F2 cell-surface antigen heavy chain OS=Homo sapiens GN=SLC3A2	sp|P08195-3|4F2_HUMAN	62 kDa	1	3	2	2	2	2	1	1	1	2	2	2	1	2	2	2	2	2	2	1	2	2	1	4
384	Isoform 4 of 40S ribosomal protein S24 OS=Homo sapiens GN=RPS24	sp|P62847-4|RS24_HUMAN	32 kDa	2	2	2	2	1	2	1	1	1	2	2	2	1	2	2	2	2	2	1	2	2	1	1	2
385	Cluster of Isoform 2 of Reticulon-4 OS=Homo sapiens GN=RTN4 (sp|Q9NQC3-2|RTN4_HUMAN)	sp|Q9NQC3-2|RTN4_HUMAN [2]	40 kDa	1	1	2	1	1	1	1	1	2	1	1	1	2	1	2	1	1	2	1	1	1	1	1	1
386	Isoform 3 of Lanosterol synthase OS=Homo sapiens GN=LSS	sp|P48449-3|ERG7_HUMAN (+1)	82 kDa	2	2	3	4	3	1	2	1	3	3	2	3	3	1	3	4	3	4	2	3	2	2	2	1
387	Isoform 2 of tRNA (cytosine(34)-C(5))-methyltransferase OS=Homo sapiens GN=NSUN2	sp|Q08J23-2|NSUN2_HUMAN (+1)	82 kDa	1	3	0	0	0	0	0	1	0	0	1	0	0	1	0	0	2	3	0	1	2	1	0	1
388	Isoform 2 of Sulfotransferase family cytosolic 2B member 1 OS=Homo sapiens GN=SULT2B1	sp|O00204-2|ST2B1_HUMAN (+1)	40 kDa	0	0	0	0	0	1	0	0	0	1	0	0	0	1	1	0	0	1	1	1	1	1	0	2
389	Transmembrane emp24 domain-containing protein 9 OS=Homo sapiens GN=TMED9 PE=1 SV=2	TMED9_HUMAN	27 kDa	0	0	1	0	0	2	1	1	0	1	1	1	1	0	1	0	0	1	0	1	1	1	1	1
390	Cluster of Isoform 5 of Minor histocompatibility antigen H13 OS=Homo sapiens GN=HM13 (sp|Q8TCT9-5|HM13_HUMAN)	sp|Q8TCT9-5|HM13_HUMAN [3]	37 kDa	1	1	2	2	1	1	1	2	2	2	1	1	2	1	1	1	1	1	0	2	2	2	1	1
391	Myosin regulatory light chain 12B OS=Homo sapiens GN=MYL12B PE=1 SV=2	ML12B_HUMAN	20 kDa	1	2	1	0	1	1	1	2	1	2	2	1	2	1	1	1	1	1	1	1	2	1	1	1
392	Catalase OS=Homo sapiens GN=CAT PE=1 SV=3	CATA_HUMAN	60 kDa	3	3	4	4	3	2	2	2	2	2	4	2	1	3	3	4	4	3	4	3	2	4	2	6
393	Surfeit 4 OS=Homo sapiens GN=SURF4 PE=1 SV=1	Q5T8U5_HUMAN (+2)	21 kDa	1	1	1	1	1	1	1	2	1	2	1	2	1	1	1	1	2	1	1	1	1	1	1	2
394	Unconventional myosin-VI OS=Homo sapiens GN=MYO6 PE=1 SV=1	A0A0A0MRM8_HUMAN (+1)	145 kDa	3	4	2	1	2	2	6	4	5	1	5	4	2	2	2	6	4	2	4	4	3	3	5	2
395	Cluster of 14-3-3 protein zeta/delta OS=Homo sapiens GN=YWHAZ PE=1 SV=1 (sp|P63104|1433Z_HUMAN)	sp|P63104|1433Z_HUMAN [2]	28 kDa	10	13	14	9	10	12	12	12	10	16	9	13	14	14	14	15	9	16	15	11	12	13	15	12
396	Glutathione transferase zeta 1 (Maleylacetoacetate isomerase), isoform CRA_c OS=Homo sapiens GN=GSTZ1 PE=1 SV=1	A0A0C4DFM0_HUMAN (+3)	24 kDa	0	1	1	0	1	1	0	2	0	0	1	0	1	1	0	1	2	1	1	1	1	2	1	2
397	Kynureninase OS=Homo sapiens GN=KYNU PE=1 SV=1	sp|Q16719|KYNU_HUMAN	52 kDa	5	4	3	4	3	5	2	5	4	4	3	6	3	4	6	7	4	6	4	4	3	3	5	5
398	Tricarboxylate transport protein, mitochondrial OS=Homo sapiens GN=SLC25A1 PE=1 SV=2	TXTP_HUMAN	34 kDa	1	2	1	2	2	2	2	3	2	4	2	2	1	2	2	2	2	3	1	3	4	2	2	1
399	Isoform 2 of Mitotic checkpoint protein BUB3 OS=Homo sapiens GN=BUB3	sp|O43684-2|BUB3_HUMAN (+1)	37 kDa	1	1	0	1	1	0	0	2	1	1	2	0	0	1	1	0	0	1	2	2	1	1	1	1
400	Transitional endoplasmic reticulum ATPase OS=Homo sapiens GN=VCP PE=1 SV=4	TERA_HUMAN	89 kDa	31	25	24	26	23	24	22	23	22	22	22	26	19	20	22	23	24	22	19	24	23	25	24	27
401	Cluster of Sodium/potassium-transporting ATPase subunit alpha-4 OS=Homo sapiens GN=ATP1A4 PE=1 SV=3 (sp|Q13733|AT1A4_HUMAN)	sp|Q13733|AT1A4_HUMAN [10]	114 kDa	10	9	9	6	9	8	6	7	9	9	9	7	12	9	5	14	10	7	8	11	8	8	9	11
402	Cluster of ATP synthase subunit alpha, mitochondrial OS=Homo sapiens GN=ATP5A1 PE=1 SV=1 (sp|P25705|ATPA_HUMAN)	sp|P25705|ATPA_HUMAN [2]	60 kDa	14	13	14	15	15	13	14	10	11	15	11	14	11	14	14	15	14	14	12	15	15	13	16	13
403	Laminin subunit beta-1 OS=Homo sapiens GN=LAMB1 PE=1 SV=1	G3XAI2_HUMAN (+1)	200 kDa	0	0	0	0	0	0	8	1	0	0	0	0	0	0	0	0	0	0	0	0	0	0	0	0
404	Phosphatidylethanolamine-binding protein 1 OS=Homo sapiens GN=PEBP1 PE=1 SV=3	PEBP1_HUMAN	21 kDa	9	8	9	7	9	5	9	8	7	9	7	9	9	8	8	7	6	7	9	7	7	6	7	8
405	Voltage-dependent anion-selective channel protein 1 OS=Homo sapiens GN=VDAC1 PE=1 SV=2	VDAC1_HUMAN	31 kDa	8	7	6	7	9	8	6	6	7	6	5	8	10	7	7	7	6	6	8	7	7	4	7	9
406	Isoform 4 of Perilipin-3 OS=Homo sapiens GN=PLIN3	sp|O60664-4|PLIN3_HUMAN (+1)	46 kDa	3	6	6	2	4	5	3	4	6	5	2	5	4	5	5	6	9	3	5	4	5	3	7	6
407	Cluster of Myosin-9 OS=Homo sapiens GN=MYH9 PE=1 SV=4 (sp|P35579|MYH9_HUMAN)	sp|P35579|MYH9_HUMAN [9]	227 kDa	8	8	8	5	5	9	10	8	7	11	4	7	4	6	8	8	6	7	12	9	10	8	3	6
408	Protein S100-A16 OS=Homo sapiens GN=S100A16 PE=1 SV=1	S10AG_HUMAN	12 kDa	3	4	2	2	3	3	3	3	3	4	2	1	3	3	4	5	2	3	4	2	2	3	3	4
409	Isoform 2 of 60S ribosomal protein L11 OS=Homo sapiens GN=RPL11	sp|P62913-2|RL11_HUMAN (+1)	20 kDa	1	1	1	1	2	2	2	1	2	2	2	1	2	1	1	1	1	2	2	1	1	2	1	1
410	Tubulin-specific chaperone A OS=Homo sapiens GN=TBCA PE=1 SV=1	E5RIW3_HUMAN (+2)	10 kDa	0	2	0	0	0	0	0	1	0	1	0	0	0	0	1	1	1	1	0	0	2	0	1	0
411	Atlastin-3 OS=Homo sapiens GN=ATL3 PE=1 SV=1	F5H6I7_HUMAN	59 kDa	1	1	1	0	0	1	0	1	1	0	0	0	1	1	0	1	0	1	0	1	2	0	0	2
412	Golgi phosphoprotein 3 OS=Homo sapiens GN=GOLPH3 PE=1 SV=1	GOLP3_HUMAN	34 kDa	1	0	1	0	1	0	0	0	1	1	0	0	1	0	1	0	1	1	2	1	1	1	0	0
413	Isoform 2 of Conserved oligomeric Golgi complex subunit 5 OS=Homo sapiens GN=COG5	sp|Q9UP83-2|COG5_HUMAN (+1)	95 kDa	0	0	0	0	1	0	1	1	1	0	1	0	0	1	0	0	0	1	0	2	1	2	1	0
414	Ras-related protein Rab-1A OS=Homo sapiens GN=RAB1A PE=1 SV=1	E7END7_HUMAN	19 kDa	2	4	2	2	4	3	4	4	4	4	4	6	2	3	5	5	3	4	5	5	3	3	5	2
415	Double-stranded RNA-specific adenosine deaminase (Fragment) OS=Homo sapiens GN=ADAR PE=1 SV=1	H0YCK3_HUMAN (+5)	133 kDa	1	1	1	0	2	1	0	1	1	0	1	1	0	1	0	1	0	0	0	1	0	0	0	0
416	Isoform 2 of Extended synaptotagmin-1 OS=Homo sapiens GN=ESYT1	sp|Q9BSJ8-2|ESYT1_HUMAN (+1)	124 kDa	3	6	7	2	6	7	3	7	4	4	7	5	3	6	4	2	5	4	5	5	5	3	5	6
417	Isoform 2 of Isochorismatase domain-containing protein 2 OS=Homo sapiens GN=ISOC2	sp|Q96AB3-2|ISOC2_HUMAN (+1)	24 kDa	1	0	2	0	0	1	1	1	0	0	1	1	1	0	0	1	0	0	0	0	1	2	1	0
418	Cluster of Isoform 2 of 40S ribosomal protein S3 OS=Homo sapiens GN=RPS3 (sp|P23396-2|RS3_HUMAN)	sp|P23396-2|RS3_HUMAN [6]	28 kDa	6	6	4	9	6	2	7	7	4	7	6	7	4	6	6	6	6	6	0	6	6	3	8	5
419	Cluster of Isoform 2 of Heterogeneous nuclear ribonucleoprotein K OS=Homo sapiens GN=HNRNPK (sp|P61978-2|HNRPK_HUMAN)	sp|P61978-2|HNRPK_HUMAN [3]	51 kDa	7	10	8	7	11	9	7	10	10	10	10	10	11	8	9	8	9	7	11	8	12	8	10	12
420	N(G),N(G)-dimethylarginine dimethylaminohydrolase 2 OS=Homo sapiens GN=DDAH2 PE=1 SV=1	DDAH2_HUMAN	30 kDa	2	2	3	1	2	2	2	2	2	2	4	2	2	1	3	1	2	2	2	2	2	1	2	2
421	Cluster of Isoform 2 of Actin-related protein 2/3 complex subunit 4 OS=Homo sapiens GN=ARPC4 (sp|P59998-2|ARPC4_HUMAN)	sp|P59998-2|ARPC4_HUMAN [3]	72 kDa	1	2	1	0	1	1	1	2	0	1	2	1	1	3	1	1	2	2	0	0	2	3	0	0
422	Parathymosin OS=Homo sapiens GN=PTMS PE=1 SV=2	PTMS_HUMAN	12 kDa	1	2	2	2	2	1	1	2	0	2	1	2	2	1	3	1	2	2	2	2	2	2	3	1
423	Phosphoglucomutase-2 OS=Homo sapiens GN=PGM2 PE=1 SV=4	sp|Q96G03|PGM2_HUMAN	68 kDa	1	1	0	1	1	1	0	2	1	0	0	2	1	1	2	1	1	2	0	1	1	1	0	1
424	Transmembrane emp24 domain-containing protein 10 OS=Homo sapiens GN=TMED10 PE=1 SV=2	TMEDA_HUMAN	25 kDa	2	4	4	2	4	3	4	3	2	3	4	4	3	3	2	4	2	3	4	3	2	2	3	4
425	3-ketoacyl-CoA thiolase, mitochondrial OS=Homo sapiens GN=ACAA2 PE=1 SV=1	A0A0B4J2A4_HUMAN (+1)	42 kDa	1	0	1	0	0	1	0	2	0	0	0	0	0	2	1	0	1	1	0	1	2	1	0	1
426	Solute carrier family 12 (Sodium/potassium/chloride transporters), member 2, isoform CRA_a OS=Homo sapiens GN=SLC12A2 PE=1 SV=1	G3XAL9_HUMAN (+2)	125 kDa	0	2	0	1	0	1	0	1	2	1	0	1	0	2	2	1	1	2	1	3	2	2	1	1
427	Cluster of Rho GDP-dissociation inhibitor 1 OS=Homo sapiens GN=ARHGDIA PE=1 SV=1 (J3QQX2_HUMAN)	J3QQX2_HUMAN [2]	26 kDa	1	3	4	5	3	2	3	2	3	3	2	1	2	3	4	2	3	3	4	3	2	3	1	4
428	Isoform 2 of ATP synthase subunit d, mitochondrial OS=Homo sapiens GN=ATP5H	sp|O75947-2|ATP5H_HUMAN (+1)	16 kDa	1	2	2	0	1	1	2	2	2	2	2	1	2	2	0	0	2	2	1	3	2	3	2	1
429	Sterol-4-alpha-carboxylate 3-dehydrogenase, decarboxylating OS=Homo sapiens GN=NSDHL PE=1 SV=2	NSDHL_HUMAN	42 kDa	0	0	0	0	0	0	0	0	1	2	2	0	0	1	0	0	0	1	0	0	0	0	0	0
430	60S ribosomal protein L7-like 1 OS=Homo sapiens GN=RPL7L1 PE=1 SV=1	R4GMU7_HUMAN (+2)	23 kDa	0	0	1	0	0	0	0	2	0	2	1	0	0	1	0	0	0	1	0	1	0	1	0	0
431	Heterogeneous nuclear ribonucleoprotein D-like OS=Homo sapiens GN=HNRNPDL PE=1 SV=1	A0A087WUK2_HUMAN (+3)	40 kDa	1	1	0	0	0	0	2	2	0	1	0	0	1	0	0	1	0	0	1	0	1	0	0	0
432	Cluster of Serine/arginine-rich splicing factor 4 OS=Homo sapiens GN=SRSF4 PE=1 SV=2 (SRSF4_HUMAN)	SRSF4_HUMAN [3]	57 kDa	1	1	0	0	0	0	2	2	0	0	2	1	1	1	1	0	0	1	1	0	0	0	0	0
433	Aminoacyl tRNA synthase complex-interacting multifunctional protein 2 OS=Homo sapiens GN=AIMP2 PE=1 SV=2	AIMP2_HUMAN	35 kDa	0	2	0	0	2	0	0	2	0	0	1	2	0	0	0	1	0	1	1	1	0	1	1	1
434	Nuclear migration protein nudC OS=Homo sapiens GN=NUDC PE=1 SV=1	NUDC_HUMAN	38 kDa	1	1	1	1	2	1	1	1	3	1	2	2	0	1	2	1	1	2	1	1	2	1	1	2
435	Cluster of Proteasome subunit alpha type-7 OS=Homo sapiens GN=PSMA7 PE=1 SV=1 (sp|O14818|PSA7_HUMAN)	sp|O14818|PSA7_HUMAN [3]	28 kDa	5	4	3	4	4	5	3	4	5	3	3	5	4	4	5	4	4	5	4	5	3	5	6	5
436	Aconitate hydratase, mitochondrial OS=Homo sapiens GN=ACO2 PE=1 SV=1	A2A274_HUMAN (+1)	88 kDa	7	8	11	7	11	3	4	7	8	9	8	7	5	10	13	7	10	7	7	8	8	7	9	9
437	Laminin subunit alpha-1 OS=Homo sapiens GN=LAMA1 PE=1 SV=2	LAMA1_HUMAN	337 kDa	0	1	0	0	1	0	13	1	0	0	0	0	0	0	0	0	0	0	0	0	1	0	0	0
438	Cluster of Methionine--tRNA ligase, cytoplasmic OS=Homo sapiens GN=MARS PE=1 SV=2 (sp|P56192|SYMC_HUMAN)	sp|P56192|SYMC_HUMAN [2]	101 kDa	5	4	2	4	3	6	3	2	5	3	5	4	2	4	2	4	3	3	2	3	3	3	1	2
439	3-hydroxyisobutyrate dehydrogenase, mitochondrial OS=Homo sapiens GN=HIBADH PE=1 SV=2	3HIDH_HUMAN	35 kDa	2	1	1	1	1	1	3	2	2	2	1	2	3	1	4	1	4	3	1	1	2	3	5	1
440	Transcription intermediary factor 1-beta OS=Homo sapiens GN=TRIM28 PE=1 SV=5	sp|Q13263|TIF1B_HUMAN	89 kDa	18	20	20	25	17	15	15	17	19	16	16	20	17	20	17	19	18	18	18	20	16	18	15	18
441	Cluster of Isoform 2 of Annexin A2 OS=Homo sapiens GN=ANXA2 (sp|P07355-2|ANXA2_HUMAN)	sp|P07355-2|ANXA2_HUMAN [4]	40 kDa	15	10	15	15	13	13	15	10	13	12	11	11	12	11	11	13	10	9	14	8	5	5	9	11
442	Cluster of Prohibitin OS=Homo sapiens GN=PHB PE=1 SV=1 (sp|P35232|PHB_HUMAN)	sp|P35232|PHB_HUMAN [2]	30 kDa	3	6	5	5	5	8	5	6	6	6	7	7	9	7	7	7	6	5	7	6	6	7	6	5
443	Laminin subunit gamma-1 OS=Homo sapiens GN=LAMC1 PE=1 SV=3	LAMC1_HUMAN	178 kDa	2	0	0	0	1	0	18	1	0	0	0	0	0	0	0	0	0	0	0	0	0	0	0	0
444	Cluster of 60S acidic ribosomal protein P0 OS=Homo sapiens GN=RPLP0 PE=1 SV=1 (sp|P05388|RLA0_HUMAN)	sp|P05388|RLA0_HUMAN [3]	34 kDa	8	7	4	5	6	8	5	6	6	5	6	6	9	7	3	11	4	8	7	8	6	6	6	8
445	Cluster of Peptidyl-prolyl cis-trans isomerase FKBP4 OS=Homo sapiens GN=FKBP4 PE=1 SV=3 (FKBP4_HUMAN)	FKBP4_HUMAN [2]	52 kDa	9	9	9	6	8	8	8	8	8	10	7	12	8	8	7	9	8	8	8	9	10	8	6	6
446	Proteasome subunit beta type-7 OS=Homo sapiens GN=PSMB7 PE=1 SV=1	sp|Q99436|PSB7_HUMAN	30 kDa	1	1	4	0	1	2	0	2	0	1	2	1	1	3	0	0	3	4	1	3	2	3	1	1
447	Coatomer subunit beta OS=Homo sapiens GN=COPB1 PE=1 SV=3	COPB_HUMAN	107 kDa	6	6	7	5	6	8	7	7	7	8	5	10	7	5	6	6	8	7	6	10	7	8	7	9
448	Cluster of Cofilin-1 OS=Homo sapiens GN=CFL1 PE=1 SV=3 (COF1_HUMAN)	COF1_HUMAN [2]	19 kDa	13	10	12	10	7	10	10	7	9	10	10	9	14	9	9	11	9	9	13	8	9	9	7	9
449	Exportin-2 OS=Homo sapiens GN=CSE1L PE=1 SV=3	sp|P55060|XPO2_HUMAN	110 kDa	7	4	7	5	8	6	9	5	6	5	7	5	10	8	7	5	7	6	9	7	7	7	7	6
450	Cluster of ATP synthase F(0) complex subunit B1, mitochondrial OS=Homo sapiens GN=ATP5F1 PE=1 SV=2 (AT5F1_HUMAN)	AT5F1_HUMAN [2]	29 kDa	2	2	4	0	3	1	2	2	3	2	3	3	2	3	3	6	2	3	2	3	2	4	2	1
451	T-complex protein 1 subunit epsilon OS=Homo sapiens GN=CCT5 PE=1 SV=1	sp|P48643|TCPE_HUMAN	60 kDa	1	2	2	2	2	2	4	2	3	1	2	1	2	1	1	0	2	3	1	3	2	3	1	2
452	Isoform 2 of ATP-citrate synthase OS=Homo sapiens GN=ACLY	sp|P53396-2|ACLY_HUMAN (+1)	120 kDa	1	3	1	2	0	0	0	3	1	3	2	0	2	3	2	1	3	2	1	3	2	3	2	2
453	Isoform 2 of Coatomer subunit beta' OS=Homo sapiens GN=COPB2	sp|P35606-2|COPB2_HUMAN (+1)	99 kDa	5	5	7	2	5	7	2	7	4	7	8	9	5	7	6	2	4	5	4	6	11	6	3	2
454	Cluster of Methylcrotonoyl-CoA carboxylase beta chain, mitochondrial OS=Homo sapiens GN=MCCC2 PE=1 SV=1 (sp|Q9HCC0|MCCB_HUMAN)	sp|Q9HCC0|MCCB_HUMAN [2]	61 kDa	13	11	11	12	9	12	8	12	14	12	12	15	11	11	10	12	13	9	12	10	12	10	13	13
455	Cluster of Heat shock cognate 71 kDa protein OS=Homo sapiens GN=HSPA8 PE=1 SV=1 (sp|P11142|HSP7C_HUMAN)	sp|P11142|HSP7C_HUMAN [2]	71 kDa	25	20	25	26	25	28	28	23	23	27	25	29	24	24	25	29	22	22	29	23	21	22	24	28
456	BRI3-binding protein OS=Homo sapiens GN=BRI3BP PE=1 SV=1	BRI3B_HUMAN	28 kDa	2	2	1	2	2	2	2	2	2	1	2	2	2	2	2	2	2	2	2	2	2	2	1	1
457	Sialic acid synthase OS=Homo sapiens GN=NANS PE=1 SV=2	SIAS_HUMAN	40 kDa	8	7	6	7	4	7	5	7	4	6	6	4	5	5	7	7	5	7	6	5	7	8	5	7
458	Eukaryotic translation initiation factor 3 subunit H (Fragment) OS=Homo sapiens GN=EIF3H PE=1 SV=1	E5RGU4_HUMAN	26 kDa	1	1	1	1	2	1	1	1	0	1	1	1	1	1	1	1	1	1	1	2	1	1	1	1
459	Trans-Golgi network integral membrane protein 2 OS=Homo sapiens GN=TGOLN2 PE=1 SV=2	F8W8W7_HUMAN (+5)	51 kDa	2	2	2	1	2	2	1	2	1	2	2	2	1	2	2	2	3	2	1	2	2	2	2	5
460	Isoform 2 of Drebrin-like protein OS=Homo sapiens GN=DBNL	sp|Q9UJU6-2|DBNL_HUMAN	48 kDa	0	1	2	1	1	1	1	2	1	2	2	2	1	2	2	2	3	2	1	2	2	2	1	1
461	14-3-3 protein sigma OS=Homo sapiens GN=SFN PE=1 SV=1	sp|P31947|1433S_HUMAN	28 kDa	6	6	4	5	6	6	6	4	6	5	6	6	5	6	7	5	6	7	6	6	4	6	5	5
462	Isoform 2 of Isopentenyl-diphosphate Delta-isomerase 1 OS=Homo sapiens GN=IDI1	sp|Q13907-2|IDI1_HUMAN (+1)	32 kDa	1	2	1	0	1	1	0	1	2	1	1	1	1	1	2	1	1	2	1	2	2	1	1	1
463	Vesicle-associated membrane protein-associated protein A OS=Homo sapiens GN=VAPA PE=1 SV=3	sp|Q9P0L0|VAPA_HUMAN	28 kDa	3	2	3	2	3	3	2	2	3	3	3	3	2	3	3	4	3	3	4	3	2	3	3	2
464	Isoform 2 of Membrane-associated progesterone receptor component 2 OS=Homo sapiens GN=PGRMC2	sp|O15173-2|PGRC2_HUMAN (+1)	26 kDa	2	2	1	2	1	1	2	1	2	2	1	2	3	2	2	2	1	2	4	2	2	2	2	2
465	Mitochondrial antiviral-signaling protein OS=Homo sapiens GN=MAVS PE=1 SV=2	sp|Q7Z434|MAVS_HUMAN	57 kDa	1	1	1	1	1	1	1	1	1	1	1	1	1	1	1	2	1	1	1	1	1	1	1	1
466	Isoform 2 of RNA-binding protein 8A OS=Homo sapiens GN=RBM8A	sp|Q9Y5S9-2|RBM8A_HUMAN (+1)	20 kDa	1	1	1	0	1	1	0	1	1	1	1	0	0	1	1	1	2	1	0	1	0	2	0	0
467	Cluster of Isoform 3 of Very long-chain specific acyl-CoA dehydrogenase, mitochondrial OS=Homo sapiens GN=ACADVL (sp|P49748-3|ACADV_HUMAN)	sp|P49748-3|ACADV_HUMAN [3]	73 kDa	7	6	8	2	6	5	2	4	7	4	5	5	7	4	6	5	6	4	6	6	6	6	7	4
468	Isoform 2 of Methylmalonate-semialdehyde dehydrogenase [acylating], mitochondrial OS=Homo sapiens GN=ALDH6A1	sp|Q02252-2|MMSA_HUMAN (+1)	56 kDa	2	1	2	4	2	2	2	2	2	3	1	2	3	3	2	4	1	2	4	2	3	1	5	2
469	Cluster of Valine--tRNA ligase OS=Homo sapiens GN=VARS PE=1 SV=4 (sp|P26640|SYVC_HUMAN)	sp|P26640|SYVC_HUMAN [2]	140 kDa	2	1	3	0	1	1	1	1	1	4	1	2	5	2	1	4	1	2	0	2	2	4	0	1
470	Isoform 2 of Clusterin OS=Homo sapiens GN=CLU	sp|P10909-2|CLUS_HUMAN (+4)	58 kDa	0	0	0	0	0	0	2	0	0	0	0	0	0	0	0	0	0	0	0	1	0	0	0	0
471	Zinc finger protein GLI1 OS=Homo sapiens GN=GLI1 PE=1 SV=1	sp|P08151|GLI1_HUMAN	118 kDa	0	0	0	0	0	0	1	0	0	0	0	0	0	0	0	0	0	0	0	0	0	2	0	0
472	Cadherin-1 OS=Homo sapiens GN=CDH1 PE=1 SV=1	A0A087WU43_HUMAN (+4)	71 kDa	0	0	0	0	2	0	0	0	0	0	1	0	0	0	0	0	0	0	0	0	0	0	0	0
473	Prolow-density lipoprotein receptor-related protein 1 OS=Homo sapiens GN=LRP1 PE=1 SV=2	sp|Q07954|LRP1_HUMAN	505 kDa	1	3	0	0	2	0	0	0	0	1	0	0	0	0	0	0	0	0	1	0	0	0	0	0
474	Isoform 2 of Niban-like protein 1 OS=Homo sapiens GN=FAM129B	sp|Q96TA1-2|NIBL1_HUMAN (+1)	83 kDa	0	0	0	0	0	0	0	0	0	0	0	0	0	1	0	0	0	0	0	2	0	1	0	0
475	Transcription elongation factor A protein-like 3 OS=Homo sapiens GN=TCEAL3 PE=1 SV=1	TCAL3_HUMAN	23 kDa	0	0	0	0	0	0	0	1	0	0	0	0	0	0	0	0	0	0	0	0	1	0	2	1
476	Very-long-chain enoyl-CoA reductase OS=Homo sapiens GN=TECR PE=1 SV=1	sp|Q9NZ01|TECR_HUMAN	36 kDa	0	2	0	0	0	0	0	1	0	0	0	0	0	0	0	0	0	0	0	2	1	0	0	0
477	Cluster of Tenascin-X OS=Homo sapiens GN=TNXB PE=1 SV=1 (tr|A0A140T8Y3|A0A140T8Y3_HUMAN-DECOY)	tr|A0A140T8Y3|A0A140T8Y3_HUMAN-DECOY [3]	?	0	0	0	0	0	0	0	0	0	0	0	1	0	0	0	0	0	0	2	0	0	0	0	0
478	Glutathione synthetase OS=Homo sapiens GN=GSS PE=1 SV=1	sp|P48637|GSHB_HUMAN	52 kDa	0	0	1	0	1	0	0	0	0	0	0	2	0	0	0	0	0	0	0	1	1	0	0	0
479	Apoptosis inhibitor 5 OS=Homo sapiens GN=API5 PE=1 SV=1	G3V1C3_HUMAN (+2)	58 kDa	0	0	1	0	2	1	0	1	0	0	0	0	0	0	0	0	0	0	0	1	0	0	1	0
480	Contactin-associated protein-like 2 OS=Homo sapiens GN=CNTNAP2 PE=1 SV=1	CNTP2_HUMAN	148 kDa	0	0	0	0	0	0	0	0	0	0	0	0	0	0	2	0	0	0	1	0	0	0	0	0
481	CASP8-associated protein 2 OS=Homo sapiens GN=CASP8AP2 PE=1 SV=1	A0A087WTW5_HUMAN (+1)	221 kDa	0	0	0	0	0	0	0	0	0	0	0	2	0	0	0	0	0	0	0	0	0	0	0	0
482	WW domain-binding protein 11 OS=Homo sapiens GN=WBP11 PE=1 SV=1	sp|Q9Y2W2|WBP11_HUMAN-DECOY	?	0	0	0	0	2	0	0	0	0	0	0	0	0	0	0	0	1	0	0	0	0	0	0	0
483	REST corepressor 1 OS=Homo sapiens GN=RCOR1 PE=1 SV=1	J3KN32_HUMAN (+1)	53 kDa	0	0	0	0	2	0	0	0	1	0	0	0	0	0	0	0	0	0	0	0	0	0	0	0
484	Histone-lysine N-methyltransferase SETD1B OS=Homo sapiens GN=SETD1B PE=1 SV=1	tr|A0A0A0MQV9|A0A0A0MQV9_HUMAN-DECOY	?	0	1	0	0	0	0	0	0	0	2	0	0	0	0	0	0	0	0	0	0	0	0	0	0
485	Acyl-coenzyme A thioesterase 8 OS=Homo sapiens GN=ACOT8 PE=1 SV=1	ACOT8_HUMAN	36 kDa	0	0	0	0	0	0	0	0	0	3	0	0	0	0	0	0	0	0	0	0	0	1	0	0
486	Tolloid-like protein 2 OS=Homo sapiens GN=TLL2 PE=1 SV=1	sp|Q9Y6L7|TLL2_HUMAN-DECOY	?	0	0	0	0	0	0	0	0	0	0	0	0	0	2	0	0	0	0	0	0	0	0	0	0
487	Protein IWS1 homolog OS=Homo sapiens GN=IWS1 PE=1 SV=2	sp|Q96ST2|IWS1_HUMAN-DECOY	?	0	0	0	0	0	0	0	0	0	0	0	1	0	0	0	0	0	0	0	0	2	0	0	0
488	Nidogen-1 OS=Homo sapiens GN=NID1 PE=1 SV=3	sp|P14543|NID1_HUMAN	136 kDa	0	0	0	0	0	0	5	0	0	0	0	0	0	0	0	0	0	0	0	0	0	0	0	0
489	Agrin OS=Homo sapiens GN=AGRN PE=1 SV=1	A0A087X208_HUMAN (+7)	202 kDa	0	0	0	1	0	0	3	0	0	0	0	0	0	0	0	0	0	0	0	0	0	0	0	0
490	Elongation factor 1-delta OS=Homo sapiens GN=EEF1D PE=1 SV=1	E9PRY8_HUMAN (+1)	77 kDa	6	4	5	7	6	7	5	4	5	7	6	5	7	6	7	7	5	4	8	6	5	5	6	7
491	Isoform 2B of Cytoplasmic dynein 1 intermediate chain 2 OS=Homo sapiens GN=DYNC1I2	sp|Q13409-2|DC1I2_HUMAN (+2)	71 kDa	1	2	2	2	1	1	2	2	2	2	2	2	1	1	3	2	1	2	1	2	2	1	1	2
492	NADH dehydrogenase [ubiquinone] 1 alpha subcomplex subunit 9, mitochondrial OS=Homo sapiens GN=NDUFA9 PE=1 SV=2	NDUA9_HUMAN	43 kDa	0	1	0	0	0	0	2	1	0	1	1	1	1	1	0	0	1	1	0	1	0	0	1	1
493	60S ribosomal protein L29 OS=Homo sapiens GN=RPL29 PE=1 SV=2	RL29_HUMAN	18 kDa	1	1	1	1	1	1	1	0	2	2	2	1	1	1	1	1	1	1	0	1	1	1	1	1
494	Cluster of Isoform 2 of 2,4-dienoyl-CoA reductase, mitochondrial OS=Homo sapiens GN=DECR1 (sp|Q16698-2|DECR_HUMAN)	sp|Q16698-2|DECR_HUMAN [4]	35 kDa	2	4	3	1	2	2	4	5	4	5	2	4	3	4	5	2	2	4	5	3	3	3	5	2
495	NADH dehydrogenase [ubiquinone] 1 alpha subcomplex subunit 5 OS=Homo sapiens GN=NDUFA5 PE=1 SV=1	F8WAS3_HUMAN	8 kDa	1	1	1	1	1	1	1	1	1	1	1	1	1	1	1	1	0	1	1	1	2	0	0	1
496	ATP-binding cassette sub-family F member 1 OS=Homo sapiens GN=ABCF1 PE=1 SV=2	sp|Q8NE71|ABCF1_HUMAN	96 kDa	2	2	1	1	1	1	1	1	1	1	1	1	1	1	0	1	1	1	1	1	1	0	1	0
497	U6 snRNA-associated Sm-like protein LSm2 OS=Homo sapiens GN=LSM2 PE=1 SV=1	LSM2_HUMAN	11 kDa	1	1	1	1	1	1	1	2	1	1	1	1	1	1	1	1	1	1	1	1	1	1	1	1
498	Small nuclear ribonucleoprotein F OS=Homo sapiens GN=SNRPF PE=1 SV=1	RUXF_HUMAN	10 kDa	1	1	1	1	1	1	1	2	1	1	1	1	1	1	1	1	1	1	1	1	1	1	1	1
499	LDLR chaperone MESD OS=Homo sapiens GN=MESDC2 PE=1 SV=2	sp|Q14696|MESD_HUMAN	26 kDa	1	1	1	1	1	1	1	1	1	1	1	2	1	1	1	1	1	1	1	2	1	1	1	2
500	E3 UFM1-protein ligase 1 OS=Homo sapiens GN=UFL1 PE=1 SV=2	sp|O94874|UFL1_HUMAN	90 kDa	1	1	1	1	2	2	1	1	1	1	2	1	1	1	1	1	1	1	1	1	1	1	1	0
501	S-phase kinase-associated protein 1 OS=Homo sapiens GN=SKP1 PE=1 SV=1	E5RJR5_HUMAN (+1)	19 kDa	1	1	1	1	1	1	1	1	1	1	2	1	1	1	1	1	1	1	1	1	1	1	1	1
502	Proliferating cell nuclear antigen OS=Homo sapiens GN=PCNA PE=1 SV=1	PCNA_HUMAN	29 kDa	0	1	0	1	2	1	1	1	1	1	2	1	1	1	1	1	1	1	1	0	1	3	0	1
503	Cluster of 7-dehydrocholesterol reductase OS=Homo sapiens GN=DHCR7 PE=1 SV=1 (DHCR7_HUMAN)	DHCR7_HUMAN [3]	54 kDa	6	4	4	4	5	2	4	3	5	4	5	5	4	4	4	4	4	4	4	3	2	3	1	4
504	Lupus La protein OS=Homo sapiens GN=SSB PE=1 SV=2	LA_HUMAN	47 kDa	5	5	3	5	3	3	5	4	5	4	4	4	5	3	4	4	4	4	6	4	4	5	5	5
505	Cluster of Keratin, type I cytoskeletal 19 OS=Homo sapiens GN=KRT19 PE=1 SV=4 (K1C19_HUMAN)	K1C19_HUMAN [11]	44 kDa	59	59	57	48	62	50	59	58	59	54	69	48	59	57	50	49	57	56	54	64	63	64	59	60
506	Cluster of Keratin, type I cytoskeletal 18 OS=Homo sapiens GN=KRT18 PE=1 SV=2 (K1C18_HUMAN)	K1C18_HUMAN [2]	48 kDa	36	41	42	43	41	37	40	37	36	34	47	35	49	34	37	34	50	46	41	45	44	38	43	44
507	Isoform 2 of Galactokinase OS=Homo sapiens GN=GALK1	sp|P51570-2|GALK1_HUMAN	45 kDa	3	3	2	4	3	1	1	2	1	3	3	3	2	3	2	4	2	3	4	2	2	3	3	1
508	Cluster of Neutral amino acid transporter B(0) OS=Homo sapiens GN=SLC1A5 PE=1 SV=2 (sp|Q15758|AAAT_HUMAN)	sp|Q15758|AAAT_HUMAN [2]	57 kDa	3	3	3	2	2	2	3	2	3	3	2	4	3	2	2	4	2	1	1	2	2	1	3	1
509	10 kDa heat shock protein, mitochondrial OS=Homo sapiens GN=HSPE1 PE=1 SV=2	CH10_HUMAN	11 kDa	2	3	2	2	2	3	3	2	4	4	3	4	2	4	2	2	4	3	2	2	4	3	3	5
510	Cluster of 26S protease regulatory subunit 6A OS=Homo sapiens GN=PSMC3 PE=1 SV=3 (PRS6A_HUMAN)	PRS6A_HUMAN [3]	49 kDa	3	3	2	5	3	1	4	3	5	3	4	3	2	4	3	2	4	4	4	3	6	3	3	2
511	Coatomer subunit gamma-2 OS=Homo sapiens GN=COPG2 PE=1 SV=1	sp|Q9UBF2|COPG2_HUMAN	98 kDa	3	2	3	5	2	2	3	2	3	4	2	3	3	2	2	4	1	2	4	2	2	2	2	2
512	Copine-3 OS=Homo sapiens GN=CPNE3 PE=1 SV=1	CPNE3_HUMAN	60 kDa	0	1	0	1	2	1	1	1	2	1	2	3	0	3	1	1	1	1	1	2	1	2	1	0
513	60S ribosomal protein L5 OS=Homo sapiens GN=RPL5 PE=1 SV=3	RL5_HUMAN	34 kDa	2	4	1	4	3	3	2	1	2	3	2	4	1	2	1	2	3	2	1	3	2	1	2	2
514	Peroxiredoxin-6 OS=Homo sapiens GN=PRDX6 PE=1 SV=3	PRDX6_HUMAN	25 kDa	6	6	4	4	4	3	4	5	3	4	4	5	4	3	4	5	2	4	7	4	3	5	5	4
515	Exportin-1 OS=Homo sapiens GN=XPO1 PE=1 SV=1	XPO1_HUMAN	123 kDa	3	3	2	6	2	2	3	4	3	2	3	2	1	2	3	2	2	4	1	2	2	2	1	6
516	Cluster of Vacuolar protein sorting-associated protein 45 OS=Homo sapiens GN=VPS45 PE=1 SV=1 (A0A087WU65_HUMAN)	A0A087WU65_HUMAN [3]	51 kDa	0	1	1	0	0	1	2	1	1	3	0	1	0	1	1	1	2	0	1	1	1	3	1	1
517	Isoform 2 of Serine hydroxymethyltransferase, cytosolic OS=Homo sapiens GN=SHMT1	sp|P34896-2|GLYC_HUMAN	49 kDa	1	1	1	1	1	1	0	2	1	1	1	0	1	1	1	2	1	1	1	2	2	1	2	1
518	CAAX prenyl protease 1 homolog OS=Homo sapiens GN=ZMPSTE24 PE=1 SV=2	FACE1_HUMAN	55 kDa	0	1	1	0	0	1	1	2	1	1	1	1	0	1	0	1	1	2	0	2	2	1	0	1
519	Peroxiredoxin-2 OS=Homo sapiens GN=PRDX2 PE=1 SV=5	sp|P32119|PRDX2_HUMAN	22 kDa	8	6	8	4	4	5	5	6	5	8	7	7	5	7	4	7	5	6	8	6	6	5	7	6
520	3-ketoacyl-CoA thiolase, peroxisomal OS=Homo sapiens GN=ACAA1 PE=1 SV=2	sp|P09110|THIK_HUMAN	44 kDa	2	4	4	1	3	2	3	3	3	3	3	3	3	5	3	1	6	4	1	4	3	3	3	5
521	Alpha-soluble NSF attachment protein OS=Homo sapiens GN=NAPA PE=1 SV=1	M0R0Y2_HUMAN (+1)	29 kDa	1	5	3	4	3	3	3	2	4	3	3	3	2	5	3	4	6	2	2	3	3	3	2	5
522	Anterior gradient protein 2 homolog OS=Homo sapiens GN=AGR2 PE=1 SV=1	AGR2_HUMAN	20 kDa	15	13	12	21	15	10	11	13	13	12	10	11	13	15	13	9	15	11	14	14	15	11	15	18
523	Serine--tRNA ligase, cytoplasmic OS=Homo sapiens GN=SARS PE=1 SV=1	Q5T5C7_HUMAN (+1)	61 kDa	0	2	4	0	2	0	0	2	0	1	2	0	0	4	0	0	2	4	0	3	4	2	0	1
524	Keratin, type I cytoskeletal 20 OS=Homo sapiens GN=KRT20 PE=1 SV=1	K1C20_HUMAN	48 kDa	3	4	2	2	3	3	3	2	6	4	2	2	3	5	4	4	3	4	4	3	1	7	6	1
525	Cluster of Isoform 5 of Sarcoplasmic/endoplasmic reticulum calcium ATPase 2 OS=Homo sapiens GN=ATP2A2 (sp|P16615-5|AT2A2_HUMAN)	sp|P16615-5|AT2A2_HUMAN [3]	110 kDa	3	6	6	7	5	5	5	5	3	5	4	7	3	3	4	6	4	5	4	6	2	4	2	7
526	Isoform 2 of Calcium-binding mitochondrial carrier protein Aralar2 OS=Homo sapiens GN=SLC25A13	sp|Q9UJS0-2|CMC2_HUMAN (+1)	74 kDa	0	2	1	1	1	2	2	3	3	2	4	0	0	5	1	1	1	1	0	2	2	1	1	2
527	Interleukin enhancer-binding factor 2 OS=Homo sapiens GN=ILF2 PE=1 SV=1	B4DY09_HUMAN (+1)	39 kDa	5	7	6	4	5	6	4	6	5	2	5	4	7	8	4	7	2	4	6	5	4	7	9	5
528	Cluster of Glucose-6-phosphate isomerase (Fragment) OS=Homo sapiens GN=GPI PE=1 SV=1 (A0A0A0MTS2_HUMAN)	A0A0A0MTS2_HUMAN [4]	65 kDa	14	14	15	12	12	12	15	11	12	13	12	12	14	14	13	14	11	13	14	13	11	15	14	13
529	X-ray repair cross-complementing protein 5 OS=Homo sapiens GN=XRCC5 PE=1 SV=3	XRCC5_HUMAN	83 kDa	8	6	7	6	6	6	5	7	6	5	8	5	3	8	4	7	5	4	6	6	7	4	5	7
530	Ras-related protein Rab-21 OS=Homo sapiens GN=RAB21 PE=1 SV=3	RAB21_HUMAN	24 kDa	1	2	2	0	0	0	0	1	0	1	1	0	1	0	1	0	1	2	1	2	2	1	0	1
531	SH3 domain-binding glutamic acid-rich-like protein OS=Homo sapiens GN=SH3BGRL PE=1 SV=1	SH3L1_HUMAN	13 kDa	5	5	4	7	3	6	4	3	3	6	4	6	7	5	5	5	3	5	8	7	3	8	6	4
532	Protein phosphatase Slingshot homolog 3 OS=Homo sapiens GN=SSH3 PE=1 SV=2	sp|Q8TE77|SSH3_HUMAN	73 kDa	1	0	0	0	0	0	0	1	0	1	0	1	0	1	1	0	1	2	1	1	0	1	0	0
533	60S ribosomal protein L9 (Fragment) OS=Homo sapiens GN=RPL9 PE=1 SV=7	D6RAN4_HUMAN (+1)	21 kDa	1	1	1	0	1	0	1	0	1	0	0	1	1	1	0	0	1	2	1	1	1	2	0	4
534	Prosaposin OS=Homo sapiens GN=PSAP PE=1 SV=2	C9JIZ6_HUMAN (+3)	58 kDa	0	0	0	0	0	0	0	0	1	0	0	0	0	2	0	0	1	0	0	0	1	0	0	0
535	Protein S100 (Fragment) OS=Homo sapiens GN=S100A6 PE=1 SV=1	R4GN98_HUMAN (+1)	10 kDa	0	0	0	0	0	0	0	0	0	1	0	0	0	1	0	0	0	2	0	1	0	2	0	0
536	Very-long-chain (3R)-3-hydroxyacyl-CoA dehydratase 2 OS=Homo sapiens GN=HACD2 PE=1 SV=1	HACD2_HUMAN	28 kDa	0	0	0	0	2	0	0	0	1	0	2	0	1	0	0	0	0	0	1	0	1	0	0	0
537	Isoform 2 of Leucine--tRNA ligase, cytoplasmic OS=Homo sapiens GN=LARS	sp|Q9P2J5-2|SYLC_HUMAN (+1)	128 kDa	1	1	2	1	1	0	1	2	0	0	0	0	1	0	0	0	0	0	1	0	1	1	2	1
538	Thyroid hormone receptor-associated protein 3 OS=Homo sapiens GN=THRAP3 PE=1 SV=2	TR150_HUMAN	109 kDa	0	1	0	0	2	1	0	0	1	0	0	2	0	0	0	1	0	0	0	0	0	0	1	0
539	Cluster of Capping protein (Actin filament) muscle Z-line, beta, isoform CRA_a OS=Homo sapiens GN=CAPZB PE=1 SV=1 (B1AK87_HUMAN)	B1AK87_HUMAN [4]	29 kDa	1	3	1	0	1	0	0	2	1	1	1	2	1	2	2	1	1	2	1	1	1	3	1	1
540	Cluster of Isoform 3 of NSFL1 cofactor p47 OS=Homo sapiens GN=NSFL1C (sp|Q9UNZ2-5|NSF1C_HUMAN)	sp|Q9UNZ2-5|NSF1C_HUMAN [4]	41 kDa	1	2	1	1	0	1	0	1	1	2	1	2	2	2	2	1	1	1	1	1	1	2	1	2
541	Protein ATP5J2-PTCD1 OS=Homo sapiens GN=ATP5J2-PTCD1 PE=4 SV=1	G3V325_HUMAN	84 kDa	0	1	0	1	1	1	1	1	1	0	2	2	1	1	2	1	2	2	1	2	1	1	2	0
542	Endoplasmic reticulum metallopeptidase 1 OS=Homo sapiens GN=ERMP1 PE=1 SV=1	E7ER77_HUMAN (+1)	93 kDa	3	3	0	1	2	1	1	4	3	1	3	4	2	3	1	1	1	4	2	4	2	2	2	0
543	Eukaryotic translation initiation factor 3 subunit I OS=Homo sapiens GN=EIF3I PE=1 SV=1	EIF3I_HUMAN	37 kDa	2	2	1	2	2	3	2	2	1	2	2	2	2	2	1	2	0	2	2	2	2	1	2	1
544	Isoform 2 of Transketolase OS=Homo sapiens GN=TKT	sp|P29401-2|TKT_HUMAN (+1)	69 kDa	17	15	19	20	18	21	16	16	14	16	18	16	14	19	16	15	25	16	19	17	17	19	16	19
545	Cluster of Isoform 2 of NAD(P)H dehydrogenase [quinone] 1 OS=Homo sapiens GN=NQO1 (sp|P15559-2|NQO1_HUMAN)	sp|P15559-2|NQO1_HUMAN [3]	27 kDa	1	3	2	5	2	3	3	3	3	3	5	3	5	3	5	2	4	4	4	3	3	4	1	4
546	Macrophage migration inhibitory factor OS=Homo sapiens GN=MIF PE=1 SV=4	MIF_HUMAN	12 kDa	2	2	1	2	3	2	4	2	2	1	3	2	3	3	3	1	4	3	2	3	2	3	3	4
547	Cluster of Gamma-glutamylcyclotransferase OS=Homo sapiens GN=GGCT PE=1 SV=1 (sp|O75223|GGCT_HUMAN)	sp|O75223|GGCT_HUMAN [2]	21 kDa	3	0	1	4	1	0	2	2	1	2	0	1	1	2	4	2	1	1	4	2	2	3	1	2
548	Barrier-to-autointegration factor OS=Homo sapiens GN=BANF1 PE=1 SV=1	BAF_HUMAN	10 kDa	3	2	3	1	2	2	1	2	2	3	3	3	0	2	2	1	3	3	1	3	2	3	2	4
549	Bifunctional glutamate/proline--tRNA ligase OS=Homo sapiens GN=EPRS PE=1 SV=5	SYEP_HUMAN	171 kDa	2	4	2	5	3	2	3	3	3	3	6	4	3	3	4	2	3	4	2	4	5	4	6	1
550	Isoform 2 of Paraspeckle component 1 OS=Homo sapiens GN=PSPC1	sp|Q8WXF1-2|PSPC1_HUMAN (+1)	46 kDa	2	4	3	1	4	2	1	2	4	1	2	3	1	3	1	2	1	2	4	3	2	0	2	2
551	40S ribosomal protein S13 OS=Homo sapiens GN=RPS13 PE=1 SV=1	J3KMX5_HUMAN	17 kDa	0	1	2	1	1	0	3	0	1	1	3	2	2	1	0	2	1	1	0	1	1	1	0	1
552	Cluster of Isoform 2 of Filamin-A OS=Homo sapiens GN=FLNA (sp|P21333-2|FLNA_HUMAN)	sp|P21333-2|FLNA_HUMAN [3]	280 kDa	24	22	19	26	23	25	18	17	26	22	17	23	22	15	20	16	18	22	21	18	17	17	14	21
553	40S ribosomal protein S8 OS=Homo sapiens GN=RPS8 PE=1 SV=2	RS8_HUMAN	24 kDa	6	5	4	5	4	5	6	4	4	4	5	5	4	4	5	5	4	4	5	3	4	4	3	5
554	26S proteasome non-ATPase regulatory subunit 14 OS=Homo sapiens GN=PSMD14 PE=1 SV=1	PSDE_HUMAN	35 kDa	2	2	3	2	1	1	1	2	1	1	2	1	2	1	1	1	3	2	1	3	2	1	1	2
555	Cluster of 60S ribosomal protein L18 (Fragment) OS=Homo sapiens GN=RPL18 PE=1 SV=1 (H0YHA7_HUMAN)	H0YHA7_HUMAN [5]	19 kDa	2	4	2	2	3	3	2	2	2	3	2	3	2	3	3	4	2	2	2	2	3	3	3	4
556	DnaJ homolog subfamily B member 1 OS=Homo sapiens GN=DNAJB1 PE=1 SV=4	sp|P25685|DNJB1_HUMAN	38 kDa	0	0	0	0	0	0	0	0	1	0	0	1	2	0	0	1	1	0	0	0	0	0	0	0
557	Cluster of Isoform 2 of E3 ubiquitin-protein ligase UBR4 OS=Homo sapiens GN=UBR4 (sp|Q5T4S7-2|UBR4_HUMAN)	sp|Q5T4S7-2|UBR4_HUMAN [5]	576 kDa	0	1	1	0	0	0	0	1	0	0	1	0	0	0	1	0	1	2	0	1	1	1	0	1
558	Trifunctional purine biosynthetic protein adenosine-3 OS=Homo sapiens GN=GART PE=1 SV=1	sp|P22102|PUR2_HUMAN	108 kDa	1	1	1	1	0	0	1	0	0	0	0	1	1	2	0	1	0	0	1	1	0	1	0	1
559	U4/U6.U5 tri-snRNP-associated protein 2 OS=Homo sapiens GN=USP39 PE=1 SV=1	B9A018_HUMAN (+1)	62 kDa	0	0	1	0	0	0	1	0	0	2	0	1	0	1	0	0	0	1	0	1	1	0	0	0
560	Catechol O-methyltransferase OS=Homo sapiens GN=COMT PE=1 SV=2	sp|P21964|COMT_HUMAN	30 kDa	1	0	0	1	0	0	0	2	0	0	1	1	1	0	0	0	0	1	1	1	1	1	0	0
561	Spectrin alpha chain, non-erythrocytic 1 OS=Homo sapiens GN=SPTAN1 PE=1 SV=1	A0A0D9SF54_HUMAN (+4)	283 kDa	2	1	1	0	0	0	2	1	0	0	1	0	0	0	0	0	1	1	0	1	0	1	1	1
562	Mitochondrial import receptor subunit TOM40 homolog OS=Homo sapiens GN=TOMM40 PE=1 SV=1	sp|O96008|TOM40_HUMAN	38 kDa	0	0	2	0	0	0	0	2	1	0	1	0	0	1	0	0	1	0	0	1	1	0	0	1
563	Serpin H1 OS=Homo sapiens GN=SERPINH1 PE=1 SV=2	SERPH_HUMAN	46 kDa	6	6	7	2	5	6	8	7	6	5	6	6	7	6	4	8	4	5	2	3	5	3	8	4
564	Cluster of Aspartyl aminopeptidase OS=Homo sapiens GN=DNPEP PE=1 SV=1 (DNPEP_HUMAN)	DNPEP_HUMAN [4]	52 kDa	0	1	0	0	1	1	0	0	2	0	1	1	0	1	0	1	0	0	0	1	1	1	0	0
565	Isoform 2 of cAMP-dependent protein kinase type II-alpha regulatory subunit OS=Homo sapiens GN=PRKAR2A	sp|P13861-2|KAP2_HUMAN (+1)	43 kDa	2	1	1	0	2	0	0	1	2	0	0	1	0	0	0	1	0	1	1	0	1	1	1	0
566	Sorting nexin-2 OS=Homo sapiens GN=SNX2 PE=1 SV=2	sp|O60749|SNX2_HUMAN	58 kDa	1	0	1	0	0	0	1	1	0	0	0	2	0	0	1	1	0	0	1	0	1	0	1	1
567	DDRGK domain-containing protein 1 OS=Homo sapiens GN=DDRGK1 PE=1 SV=2	sp|Q96HY6|DDRGK_HUMAN	36 kDa	0	0	0	0	0	0	0	2	1	0	1	0	0	0	0	1	1	0	0	0	2	0	0	0
568	Cluster of Rab GDP dissociation inhibitor beta OS=Homo sapiens GN=GDI2 PE=1 SV=2 (sp|P50395|GDIB_HUMAN)	sp|P50395|GDIB_HUMAN [4]	51 kDa	23	21	21	22	16	23	20	21	22	17	19	18	16	19	26	21	23	20	22	18	20	20	25	21
569	Isoform 2 of Electron transfer flavoprotein subunit beta OS=Homo sapiens GN=ETFB	sp|P38117-2|ETFB_HUMAN (+1)	37 kDa	1	2	3	4	3	2	1	2	4	3	1	1	3	4	3	0	2	4	2	3	2	3	5	2
570	S-formylglutathione hydrolase OS=Homo sapiens GN=ESD PE=1 SV=2	ESTD_HUMAN (+1)	31 kDa	5	5	3	4	5	2	4	5	5	2	2	2	2	6	4	4	4	4	4	4	3	5	6	4
571	Cluster of Actin-related protein 3 OS=Homo sapiens GN=ACTR3 PE=1 SV=3 (ARP3_HUMAN)	ARP3_HUMAN [3]	47 kDa	3	3	3	2	3	2	0	3	5	4	5	6	2	5	3	4	2	2	4	3	4	4	5	2
572	Cluster of Glutamate dehydrogenase 1, mitochondrial OS=Homo sapiens GN=GLUD1 PE=1 SV=2 (sp|P00367|DHE3_HUMAN)	sp|P00367|DHE3_HUMAN [2]	61 kDa	3	4	3	2	3	3	6	2	4	3	3	3	8	5	2	4	3	4	4	3	6	3	3	4
573	Cluster of Ubiquitin-fold modifier 1 OS=Homo sapiens GN=UFM1 PE=1 SV=1 (sp|P61960|UFM1_HUMAN)	sp|P61960|UFM1_HUMAN [2]	9 kDa	2	3	2	2	2	2	1	2	2	2	3	2	2	3	1	1	4	4	2	3	2	3	2	1
574	Cluster of RNA-binding protein 14 OS=Homo sapiens GN=RBM14 PE=1 SV=2 (sp|Q96PK6|RBM14_HUMAN)	sp|Q96PK6|RBM14_HUMAN [3]	69 kDa	1	0	0	0	1	0	0	0	2	3	0	1	2	0	0	0	0	1	0	1	0	0	0	0
575	Protein transport protein Sec24C OS=Homo sapiens GN=SEC24C PE=1 SV=1	G5EA31_HUMAN (+1)	112 kDa	1	2	1	0	3	3	3	4	1	1	3	3	2	4	3	4	2	3	1	3	4	4	2	2
576	Malate dehydrogenase, mitochondrial OS=Homo sapiens GN=MDH2 PE=1 SV=3	sp|P40926|MDHM_HUMAN	36 kDa	9	12	16	15	14	16	12	13	16	16	14	10	14	13	15	16	14	14	19	12	12	14	18	14
577	Cluster of Isoform 2 of Heat shock protein HSP 90-alpha OS=Homo sapiens GN=HSP90AA1 (sp|P07900-2|HS90A_HUMAN)	sp|P07900-2|HS90A_HUMAN [7]	98 kDa	49	41	41	49	46	46	45	42	40	46	46	46	56	38	53	44	43	45	54	35	42	43	40	40
578	Cluster of Isoform 2 of Ras-related protein Rab-5C OS=Homo sapiens GN=RAB5C (sp|P51148-2|RAB5C_HUMAN)	sp|P51148-2|RAB5C_HUMAN [6]	27 kDa	2	6	6	5	5	7	5	5	6	8	7	5	7	6	8	9	5	5	4	6	6	4	5	7
579	Cluster of Isoform 2 of Mitogen-activated protein kinase 3 OS=Homo sapiens GN=MAPK3 (sp|P27361-2|MK03_HUMAN)	sp|P27361-2|MK03_HUMAN [5]	38 kDa	1	2	2	0	1	1	0	1	1	1	0	1	1	2	0	0	2	1	4	3	2	2	2	2
580	Vesicle-fusing ATPase OS=Homo sapiens GN=NSF PE=1 SV=1	I3L0N3_HUMAN (+2)	82 kDa	1	1	0	1	2	1	1	2	1	1	0	1	1	2	1	0	0	0	1	2	1	0	1	0
581	Cluster of 60S ribosomal protein L10 OS=Homo sapiens GN=RPL10 PE=1 SV=2 (F8W7C6_HUMAN)	F8W7C6_HUMAN [2]	19 kDa	1	2	2	2	1	2	1	1	1	2	0	1	0	2	0	1	1	0	0	3	1	1	0	0
582	Isoform 2 of Cleavage and polyadenylation specificity factor subunit 6 OS=Homo sapiens GN=CPSF6	sp|Q16630-2|CPSF6_HUMAN (+1)	63 kDa	0	1	2	0	1	0	1	2	1	0	1	1	0	0	0	1	2	1	0	2	1	2	1	1
583	Cluster of Lysophosphatidylcholine acyltransferase 1 OS=Homo sapiens GN=LPCAT1 PE=1 SV=2 (PCAT1_HUMAN)	PCAT1_HUMAN [2]	59 kDa	1	1	0	1	0	1	0	1	1	2	1	1	0	1	0	1	2	0	0	1	1	1	0	1
584	Cluster of Triokinase/FMN cyclase OS=Homo sapiens GN=TKFC PE=1 SV=1 (A0A087WUL0_HUMAN)	A0A087WUL0_HUMAN [3]	59 kDa	7	5	6	5	5	6	5	5	6	6	5	5	5	6	4	4	5	6	6	4	4	3	3	5
585	Cluster of Endoplasmic reticulum resident protein 29 OS=Homo sapiens GN=ERP29 PE=1 SV=4 (sp|P30040|ERP29_HUMAN)	sp|P30040|ERP29_HUMAN [2]	29 kDa	5	6	5	5	3	2	4	4	5	3	6	3	3	6	5	5	4	5	5	4	5	4	5	5
586	Proteasome subunit alpha type-5 OS=Homo sapiens GN=PSMA5 PE=1 SV=3	sp|P28066|PSA5_HUMAN	26 kDa	3	2	4	4	3	2	5	2	3	3	3	4	3	2	3	4	1	4	5	3	2	3	1	2
587	Sepiapterin reductase OS=Homo sapiens GN=SPR PE=1 SV=1	SPRE_HUMAN	28 kDa	2	2	3	0	1	1	3	2	1	2	2	1	0	4	2	2	3	3	2	3	2	2	2	4
588	Inosine-5'-monophosphate dehydrogenase 2 (Fragment) OS=Homo sapiens GN=IMPDH2 PE=1 SV=1	H0Y4R1_HUMAN (+1)	51 kDa	0	1	0	0	1	1	1	1	2	1	0	0	3	1	3	0	0	1	0	1	2	1	0	0
589	Prefoldin subunit 5 OS=Homo sapiens GN=PFDN5 PE=1 SV=2	sp|Q99471|PFD5_HUMAN	17 kDa	3	3	3	4	3	2	3	2	3	2	5	2	4	4	2	4	2	4	2	1	3	2	1	4
590	Splicing factor 3B subunit 1 OS=Homo sapiens GN=SF3B1 PE=1 SV=3	SF3B1_HUMAN	146 kDa	0	4	2	1	2	2	1	2	2	1	4	3	2	3	1	2	0	2	1	2	4	3	1	2
591	F-actin-capping protein subunit alpha-2 OS=Homo sapiens GN=CAPZA2 PE=1 SV=3	sp|P47755|CAZA2_HUMAN	33 kDa	0	2	0	0	0	0	0	2	1	1	1	0	1	1	2	0	1	2	0	2	2	1	1	1
592	Serine/threonine-protein kinase OSR1 OS=Homo sapiens GN=OXSR1 PE=1 SV=1	OXSR1_HUMAN	58 kDa	2	3	1	4	3	2	2	2	3	4	3	3	3	4	3	4	2	3	4	3	3	3	3	4
593	HLA-B associated transcript 3, isoform CRA_a OS=Homo sapiens GN=BAT3 PE=1 SV=1	A0A024RCR6_HUMAN (+6)	119 kDa	0	1	0	1	2	2	0	1	1	1	0	2	1	2	1	0	1	2	0	0	1	1	0	0
594	Isoform 3 of Septin-2 OS=Homo sapiens GN=SEPT2	sp|Q15019-3|SEPT2_HUMAN	43 kDa	2	2	1	1	1	0	0	2	2	2	2	3	2	3	2	2	2	2	1	3	2	2	1	2
595	Isoform Beta of E3 ubiquitin-protein ligase TRIM33 OS=Homo sapiens GN=TRIM33	sp|Q9UPN9-2|TRI33_HUMAN	121 kDa	1	1	0	2	1	0	1	1	2	1	1	1	0	1	2	2	0	0	0	1	0	1	1	0
596	Cluster of Ubiquitin thioesterase OTUB1 OS=Homo sapiens GN=OTUB1 PE=1 SV=1 (F5GYN4_HUMAN)	F5GYN4_HUMAN [4]	28 kDa	3	6	6	4	6	3	6	4	5	6	5	4	4	6	4	7	5	7	2	5	4	4	7	4
597	Cluster of Ubiquitin-like modifier-activating enzyme 1 OS=Homo sapiens GN=UBA1 PE=1 SV=3 (sp|P22314|UBA1_HUMAN)	sp|P22314|UBA1_HUMAN [2]	118 kDa	26	30	31	26	20	24	27	23	25	24	26	22	24	20	26	26	34	26	25	18	24	22	28	24
598	Cluster of Protein disulfide-isomerase A3 OS=Homo sapiens GN=PDIA3 PE=1 SV=4 (PDIA3_HUMAN)	PDIA3_HUMAN [2]	57 kDa	17	13	18	20	15	16	13	13	14	11	16	13	17	13	15	13	11	16	23	14	12	15	14	11
599	Cluster of Epiplakin OS=Homo sapiens GN=EPPK1 PE=1 SV=1 (A0A087X1U6_HUMAN)	A0A087X1U6_HUMAN [2]	556 kDa	3	6	3	0	3	2	7	7	3	2	6	3	5	3	6	6	5	8	7	7	12	8	6	6
600	T-complex protein 1 subunit eta OS=Homo sapiens GN=CCT7 PE=1 SV=2	sp|Q99832|TCPH_HUMAN	59 kDa	3	6	3	4	5	6	1	3	7	7	5	9	7	3	5	5	3	3	4	3	5	3	3	2
601	Isoform Beta of Heat shock protein 105 kDa OS=Homo sapiens GN=HSPH1	sp|Q92598-2|HS105_HUMAN (+2)	92 kDa	3	2	2	2	3	2	2	2	3	3	3	2	2	2	2	1	2	4	2	2	2	1	1	4
602	Isoform 2 of Succinate-semialdehyde dehydrogenase, mitochondrial OS=Homo sapiens GN=ALDH5A1	sp|P51649-2|SSDH_HUMAN (+1)	59 kDa	1	3	1	1	1	3	1	2	2	1	1	2	2	2	2	0	2	3	1	2	0	3	1	0
603	Isoform 2 of Leucine-rich repeat flightless-interacting protein 1 OS=Homo sapiens GN=LRRFIP1	sp|Q32MZ4-2|LRRF1_HUMAN (+2)	86 kDa	2	2	2	2	2	2	3	1	1	2	1	1	2	2	2	1	1	3	2	2	2	2	1	1
604	Elongation factor 1-beta OS=Homo sapiens GN=EEF1B2 PE=1 SV=3	EF1B_HUMAN	25 kDa	5	3	2	2	5	2	2	2	2	2	4	1	3	3	2	2	3	2	4	2	3	4	2	4
605	Eukaryotic translation elongation factor 1 epsilon-1 OS=Homo sapiens GN=EEF1E1 PE=1 SV=1	sp|O43324|MCA3_HUMAN	20 kDa	0	0	1	0	0	2	1	1	0	2	1	0	0	2	0	0	0	1	0	1	1	1	1	0
606	Cluster of UV excision repair protein RAD23 homolog B OS=Homo sapiens GN=RAD23B PE=1 SV=1 (sp|P54727|RD23B_HUMAN)	sp|P54727|RD23B_HUMAN [2]	43 kDa	3	6	5	5	2	2	3	2	2	6	2	3	5	2	6	4	2	3	4	3	3	3	2	2
607	Isoform 2 of Ras-related protein Rab-11B OS=Homo sapiens GN=RAB11B	sp|Q15907-2|RB11B_HUMAN (+1)	20 kDa	1	1	1	0	1	2	0	2	2	1	2	2	2	1	2	1	0	1	0	1	1	1	2	1
608	Isoform 2 of Sec1 family domain-containing protein 1 OS=Homo sapiens GN=SCFD1	sp|Q8WVM8-2|SCFD1_HUMAN (+2)	62 kDa	1	1	1	2	1	1	1	1	1	3	1	2	1	2	1	0	2	1	2	2	1	1	1	1
609	Isoform 2 of Enoyl-CoA delta isomerase 1, mitochondrial OS=Homo sapiens GN=ECI1	sp|P42126-2|ECI1_HUMAN (+1)	31 kDa	1	1	1	1	2	1	0	2	2	2	1	2	0	1	2	1	1	2	1	1	2	1	2	2
610	Protein RCC2 OS=Homo sapiens GN=RCC2 PE=1 SV=2	RCC2_HUMAN	56 kDa	3	3	3	2	3	2	3	3	7	5	2	5	3	7	7	7	3	3	6	3	4	2	2	2
611	Proteasome subunit beta type-2 OS=Homo sapiens GN=PSMB2 PE=1 SV=1	PSB2_HUMAN	23 kDa	1	2	1	4	1	2	1	2	2	1	1	1	1	3	2	0	2	2	1	2	3	3	2	1
612	Cluster of Heterogeneous nuclear ribonucleoprotein M OS=Homo sapiens GN=HNRNPM PE=1 SV=1 (A0A087X0X3_HUMAN)	A0A087X0X3_HUMAN [4]	78 kDa	9	11	7	12	9	7	8	8	8	11	9	10	9	9	10	11	14	6	6	8	8	7	7	7
613	Non-POU domain-containing octamer-binding protein OS=Homo sapiens GN=NONO PE=1 SV=4	sp|Q15233|NONO_HUMAN	54 kDa	6	1	1	6	3	6	4	4	3	3	2	7	3	2	4	6	2	2	6	1	2	2	2	1
614	40S ribosomal protein S19 OS=Homo sapiens GN=RPS19 PE=1 SV=2	RS19_HUMAN	16 kDa	1	3	2	5	1	1	1	2	1	2	4	4	3	2	5	2	2	3	1	4	2	3	5	1
615	Cluster of Apoptosis-inducing factor 1, mitochondrial OS=Homo sapiens GN=AIFM1 PE=1 SV=1 (sp|O95831|AIFM1_HUMAN)	sp|O95831|AIFM1_HUMAN [2]	67 kDa	6	4	3	6	4	3	5	5	2	4	4	5	4	7	3	4	5	5	5	6	6	5	5	5
616	Isoform 4 of Probable aminopeptidase NPEPL1 OS=Homo sapiens GN=NPEPL1	sp|Q8NDH3-4|PEPL1_HUMAN (+2)	53 kDa	1	3	2	2	1	3	3	2	1	4	2	1	1	3	3	1	4	4	4	3	2	3	2	0
617	Costars family protein ABRACL OS=Homo sapiens GN=ABRACL PE=1 SV=1	ABRAL_HUMAN	9 kDa	1	1	2	2	2	2	3	1	2	2	0	2	2	3	2	2	2	1	1	1	1	2	1	0
618	Asparagine--tRNA ligase, cytoplasmic OS=Homo sapiens GN=NARS PE=1 SV=1	sp|O43776|SYNC_HUMAN	63 kDa	1	2	2	1	2	0	1	0	2	1	0	0	0	2	1	1	0	2	2	2	2	2	1	1
619	40S ribosomal protein S21 OS=Homo sapiens GN=RPS21 PE=1 SV=1	Q8WVC2_HUMAN (+1)	9 kDa	2	1	2	5	2	2	2	2	3	2	2	3	1	2	2	4	2	1	2	3	2	2	2	1
620	Isoform 2 of Adenosine kinase OS=Homo sapiens GN=ADK	sp|P55263-2|ADK_HUMAN (+2)	39 kDa	0	0	2	1	0	0	0	1	1	2	2	0	0	0	1	0	1	2	0	0	2	1	1	2
621	Cluster of Leukotriene A-4 hydrolase OS=Homo sapiens GN=LTA4H PE=1 SV=2 (sp|P09960|LKHA4_HUMAN)	sp|P09960|LKHA4_HUMAN [2]	69 kDa	2	5	3	1	3	2	0	3	3	1	5	2	1	5	4	4	1	3	1	3	2	3	5	2
622	40S ribosomal protein S14 OS=Homo sapiens GN=RPS14 PE=1 SV=3	RS14_HUMAN	16 kDa	3	3	3	4	3	3	3	2	3	4	3	3	2	5	3	4	3	3	4	3	2	3	3	4
623	Isoform C of Protein CutA OS=Homo sapiens GN=CUTA	sp|O60888-3|CUTA_HUMAN	17 kDa	0	0	0	0	0	0	1	2	0	1	2	0	0	0	1	0	2	1	1	1	1	1	0	0
624	Proteasome subunit beta type-5 OS=Homo sapiens GN=PSMB5 PE=1 SV=3	sp|P28074|PSB5_HUMAN	28 kDa	5	5	5	5	4	6	3	3	4	4	4	6	4	4	5	4	5	4	4	5	6	5	5	7
625	Cluster of Protein transport protein Sec23A OS=Homo sapiens GN=SEC23A PE=1 SV=1 (F5H365_HUMAN)	F5H365_HUMAN [4]	83 kDa	8	6	7	4	6	6	7	7	6	6	7	5	7	7	5	6	5	6	7	5	5	7	7	6
626	Annexin A1 OS=Homo sapiens GN=ANXA1 PE=1 SV=2	ANXA1_HUMAN	39 kDa	1	1	1	0	1	1	0	0	1	1	1	2	0	2	2	1	0	2	0	2	1	1	1	1
627	Isoform B of Phosphate carrier protein, mitochondrial OS=Homo sapiens GN=SLC25A3	sp|Q00325-2|MPCP_HUMAN	40 kDa	3	3	5	4	4	2	2	3	4	3	4	3	2	3	4	2	2	4	4	3	6	3	3	4
628	Dipeptidyl peptidase 3 OS=Homo sapiens GN=DPP3 PE=1 SV=1	G3V180_HUMAN (+3)	84 kDa	5	8	7	2	6	5	8	8	8	8	6	7	9	5	9	7	6	6	9	8	7	6	8	7
629	Delta(3,5)-Delta(2,4)-dienoyl-CoA isomerase, mitochondrial OS=Homo sapiens GN=ECH1 PE=1 SV=2	ECH1_HUMAN	36 kDa	6	6	6	5	4	8	3	6	6	6	6	4	7	7	4	4	9	4	8	8	7	8	8	6
630	Coronin-1B OS=Homo sapiens GN=CORO1B PE=1 SV=1	COR1B_HUMAN	54 kDa	2	2	3	1	1	3	4	2	1	2	1	1	1	2	2	1	3	5	1	3	4	1	2	1
631	Isoform 2 of NADH-cytochrome b5 reductase 3 OS=Homo sapiens GN=CYB5R3	sp|P00387-2|NB5R3_HUMAN (+2)	32 kDa	1	1	2	1	1	3	1	3	1	1	3	2	1	1	3	1	1	2	2	2	2	2	0	2
632	Proteasome subunit beta type-4 OS=Homo sapiens GN=PSMB4 PE=1 SV=4	PSB4_HUMAN	29 kDa	5	4	4	5	3	5	4	3	5	3	3	3	3	3	5	5	4	3	4	3	4	3	5	5
633	Cytochrome c oxidase subunit 2 OS=Homo sapiens GN=MT-CO2 PE=1 SV=1	COX2_HUMAN	26 kDa	2	2	3	2	3	1	2	2	2	3	4	2	3	3	2	1	1	3	2	2	2	2	2	2
634	Cluster of Carbonic anhydrase 2 OS=Homo sapiens GN=CA2 PE=1 SV=2 (CAH2_HUMAN)	CAH2_HUMAN [2]	29 kDa	3	9	6	7	7	9	6	8	6	8	8	7	7	7	6	2	8	9	6	5	7	7	5	7
635	Cluster of Nascent polypeptide-associated complex subunit alpha, muscle-specific form OS=Homo sapiens GN=NACA PE=1 SV=1 (sp|E9PAV3|NACAM_HUMAN)	sp|E9PAV3|NACAM_HUMAN [2]	205 kDa	2	3	2	4	3	2	2	2	3	3	3	3	3	3	3	2	3	3	5	3	2	2	1	4
636	Cluster of Basic leucine zipper and W2 domain-containing protein 2 (Fragment) OS=Homo sapiens GN=BZW2 PE=1 SV=1 (E7ETZ4_HUMAN)	E7ETZ4_HUMAN [3]	47 kDa	1	0	0	0	0	0	1	0	0	1	0	0	0	0	3	0	0	1	0	0	0	0	0	0
637	Isoform 2 of Endoplasmic reticulum-Golgi intermediate compartment protein 1 OS=Homo sapiens GN=ERGIC1	sp|Q969X5-2|ERGI1_HUMAN (+1)	22 kDa	0	1	0	0	0	0	0	0	0	1	0	0	0	1	0	0	0	1	1	1	1	2	0	1
638	Enhancer of mRNA-decapping protein 4 OS=Homo sapiens GN=EDC4 PE=1 SV=1	sp|Q6P2E9|EDC4_HUMAN	152 kDa	0	2	0	0	0	0	0	1	0	1	0	0	0	1	0	0	0	0	0	1	1	1	0	0
639	Isoform 1 of Ena/VASP-like protein OS=Homo sapiens GN=EVL	sp|Q9UI08-2|EVL_HUMAN (+2)	45 kDa	0	2	0	0	1	0	0	1	0	1	0	0	0	1	0	0	0	0	0	0	2	0	0	0
640	Partitioning defective 3 homolog B OS=Homo sapiens GN=PARD3B PE=1 SV=1	tr|R4GN62|R4GN62_HUMAN-DECOY	?	0	2	1	0	1	0	1	0	0	0	0	1	1	0	0	0	0	0	0	3	0	1	1	1
641	Protein FAM49B OS=Homo sapiens GN=FAM49B PE=1 SV=1	sp|Q9NUQ9|FA49B_HUMAN	37 kDa	0	0	1	0	1	1	1	2	2	2	2	1	1	2	3	0	0	2	2	2	2	2	1	0
642	Cluster of Receptor of activated protein C kinase 1 OS=Homo sapiens GN=RACK1 PE=1 SV=3 (RACK1_HUMAN)	RACK1_HUMAN [2]	35 kDa	3	6	3	5	6	6	3	5	5	6	7	7	3	6	5	6	6	4	2	5	5	5	6	7
643	ATPase inhibitor, mitochondrial OS=Homo sapiens GN=ATPIF1 PE=1 SV=1	sp|Q9UII2|ATIF1_HUMAN	12 kDa	1	2	2	1	3	1	1	2	2	2	1	0	0	2	3	1	2	2	2	3	2	3	2	1
644	Isoform 6 of Myoferlin OS=Homo sapiens GN=MYOF	sp|Q9NZM1-6|MYOF_HUMAN (+1)	233 kDa	1	0	0	0	0	2	0	1	0	1	0	0	0	0	0	1	0	0	0	0	0	0	1	0
645	Chloride intracellular channel protein 3 OS=Homo sapiens GN=CLIC3 PE=1 SV=2	CLIC3_HUMAN	27 kDa	1	1	1	1	1	1	1	1	1	1	2	1	1	2	1	1	1	2	1	2	2	1	1	1
646	Cytochrome c oxidase subunit 4 isoform 1, mitochondrial OS=Homo sapiens GN=COX4I1 PE=1 SV=1	COX41_HUMAN (+3)	20 kDa	1	1	0	1	2	1	1	1	1	1	2	1	2	2	1	1	1	1	2	1	1	1	2	1
647	ADP-sugar pyrophosphatase OS=Homo sapiens GN=NUDT5 PE=1 SV=1	A6NFX8_HUMAN (+1)	26 kDa	1	2	1	2	2	0	1	1	1	1	1	2	1	1	2	2	1	1	1	2	2	1	1	1
648	Isoform 2 of General transcription factor II-I OS=Homo sapiens GN=GTF2I	sp|P78347-2|GTF2I_HUMAN (+3)	108 kDa	0	2	0	0	2	1	1	1	1	1	1	2	1	1	1	2	1	2	0	2	2	1	1	1
649	Acylamino-acid-releasing enzyme OS=Homo sapiens GN=APEH PE=1 SV=4	ACPH_HUMAN (+1)	81 kDa	0	1	2	1	1	1	1	1	2	1	1	1	2	1	1	1	2	1	2	2	1	2	1	1
650	Isoform 3 of Ubiquitin-conjugating enzyme E2 L3 OS=Homo sapiens GN=UBE2L3	sp|P68036-3|UB2L3_HUMAN	24 kDa	0	2	2	1	1	2	1	2	2	1	1	1	1	1	1	1	1	2	1	1	2	2	1	2
651	Isoform 2 of Redox-regulatory protein FAM213A OS=Homo sapiens GN=FAM213A	sp|Q9BRX8-2|F213A_HUMAN (+1)	24 kDa	1	1	1	0	1	1	1	2	2	1	1	1	1	2	1	1	1	1	1	2	1	1	1	1
652	Lysosomal alpha-glucosidase OS=Homo sapiens GN=GAA PE=1 SV=4	LYAG_HUMAN	105 kDa	1	1	1	2	1	2	1	2	1	1	2	1	1	1	2	1	1	1	2	1	2	1	1	1
653	Isoform 2 of Pyruvate dehydrogenase E1 component subunit beta, mitochondrial OS=Homo sapiens GN=PDHB	sp|P11177-2|ODPB_HUMAN (+1)	37 kDa	2	2	1	2	1	2	2	2	1	2	2	2	2	2	2	2	1	1	1	2	2	1	2	1
654	Annexin A4 OS=Homo sapiens GN=ANXA4 PE=1 SV=4	sp|P09525|ANXA4_HUMAN	36 kDa	6	5	7	9	3	9	6	2	6	7	6	4	5	6	7	6	5	5	9	5	6	6	5	5
655	UTP--glucose-1-phosphate uridylyltransferase OS=Homo sapiens GN=UGP2 PE=1 SV=1	A0A087WYS1_HUMAN (+3)	57 kDa	1	2	2	0	2	2	0	2	2	2	4	3	0	1	1	1	3	4	2	3	3	3	1	0
656	Cluster of Sideroflexin-1 OS=Homo sapiens GN=SFXN1 PE=1 SV=4 (SFXN1_HUMAN)	SFXN1_HUMAN [3]	36 kDa	3	5	6	7	8	6	7	5	9	5	5	6	8	4	7	2	6	6	6	7	6	6	3	6
657	Low molecular weight phosphotyrosine protein phosphatase OS=Homo sapiens GN=ACP1 PE=1 SV=3	sp|P24666|PPAC_HUMAN	18 kDa	2	1	3	2	3	2	1	1	2	2	2	4	3	1	3	2	3	2	2	1	2	3	1	1
658	Cluster of Cytosolic non-specific dipeptidase OS=Homo sapiens GN=CNDP2 PE=1 SV=2 (sp|Q96KP4|CNDP2_HUMAN)	sp|Q96KP4|CNDP2_HUMAN [2]	53 kDa	2	1	1	2	3	1	0	2	1	3	2	2	1	3	3	2	1	2	5	3	3	3	2	1
659	Histidine triad nucleotide-binding protein 1 OS=Homo sapiens GN=HINT1 PE=1 SV=2	HINT1_HUMAN	14 kDa	0	0	0	1	0	1	2	2	0	2	0	0	2	1	0	0	1	0	1	1	0	1	0	0
660	Cluster of Isoform 4 of Selenium-binding protein 1 OS=Homo sapiens GN=SELENBP1 (sp|Q13228-4|SBP1_HUMAN)	sp|Q13228-4|SBP1_HUMAN [3]	57 kDa	9	8	8	11	10	9	10	8	11	10	9	10	11	10	9	11	9	10	11	8	8	10	10	8
661	Purine nucleoside phosphorylase OS=Homo sapiens GN=PNP PE=1 SV=2	PNPH_HUMAN	32 kDa	2	2	3	2	2	5	3	2	2	2	3	2	1	3	3	0	2	3	2	4	2	3	2	2
662	Protein dpy-30 homolog OS=Homo sapiens GN=DPY30 PE=1 SV=1	DPY30_HUMAN	11 kDa	0	1	0	0	0	0	1	2	0	0	3	0	0	1	0	1	1	1	0	2	2	3	0	1
663	Cluster of Alpha-endosulfine OS=Homo sapiens GN=ENSA PE=1 SV=2 (A6NMQ3_HUMAN)	A6NMQ3_HUMAN [11]	16 kDa	1	2	1	1	1	1	1	2	3	3	1	2	2	2	3	4	1	2	2	3	2	2	2	4
664	Eukaryotic translation initiation factor 5 OS=Homo sapiens GN=EIF5 PE=1 SV=2	IF5_HUMAN	49 kDa	1	0	1	0	1	2	1	2	0	0	3	1	0	1	1	0	1	2	1	2	1	1	1	0
665	Isoform 2 of 3-mercaptopyruvate sulfurtransferase OS=Homo sapiens GN=MPST	sp|P25325-2|THTM_HUMAN (+1)	35 kDa	1	2	1	0	1	1	0	2	0	0	3	0	0	1	0	0	1	1	0	2	1	1	1	1
666	Cluster of 60S ribosomal protein L27a OS=Homo sapiens GN=RPL27A PE=1 SV=1 (E9PLL6_HUMAN)	E9PLL6_HUMAN [2]	12 kDa	1	1	2	4	1	2	4	2	0	2	1	2	1	1	2	2	1	2	1	2	2	2	1	2
667	Nucleobindin 2, isoform CRA_b OS=Homo sapiens GN=NUCB2 PE=1 SV=1	A0A087WSV8_HUMAN (+1)	50 kDa	1	3	5	2	1	1	1	2	2	2	4	3	0	4	3	1	4	5	1	3	3	4	6	0
668	Cluster of Dihydrolipoyllysine-residue succinyltransferase component of 2-oxoglutarate dehydrogenase complex, mitochondrial OS=Homo sapiens GN=DLST PE=1 SV=4 (sp|P36957|ODO2_HUMAN)	sp|P36957|ODO2_HUMAN [2]	49 kDa	2	4	3	2	6	3	3	5	2	2	4	4	3	5	1	5	1	2	6	3	2	3	5	4
669	Cluster of Profilin-1 OS=Homo sapiens GN=PFN1 PE=1 SV=2 (PROF1_HUMAN)	PROF1_HUMAN [2]	15 kDa	9	6	8	13	10	8	9	9	9	10	8	9	9	9	12	9	9	8	12	8	7	8	10	11
670	Cluster of Isoform 2 of Phosphatidylinositol-binding clathrin assembly protein OS=Homo sapiens GN=PICALM (sp|Q13492-2|PICAL_HUMAN)	sp|Q13492-2|PICAL_HUMAN [5]	69 kDa	2	2	2	4	1	2	1	1	2	2	1	2	2	1	1	2	2	2	2	4	2	2	2	1
671	Methylated-DNA--protein-cysteine methyltransferase OS=Homo sapiens GN=MGMT PE=1 SV=1	MGMT_HUMAN	22 kDa	0	1	0	1	1	1	1	1	1	1	1	1	2	1	0	1	2	1	0	0	2	1	0	1
672	Isoform 2 of Cytochrome b5 OS=Homo sapiens GN=CYB5A	sp|P00167-2|CYB5_HUMAN (+2)	11 kDa	0	0	0	0	0	0	0	1	0	1	0	0	0	1	0	1	0	1	1	1	2	1	0	0
673	TAR DNA-binding protein 43 OS=Homo sapiens GN=TARDBP PE=1 SV=1	sp|Q13148|TADBP_HUMAN	45 kDa	1	3	2	1	1	2	1	2	1	1	2	2	1	1	1	1	2	2	1	2	2	3	1	2
674	Cluster of Isoform 7 of Non-specific lipid-transfer protein OS=Homo sapiens GN=SCP2 (sp|P22307-7|NLTP_HUMAN)	sp|P22307-7|NLTP_HUMAN [4]	54 kDa	2	2	1	1	2	1	1	2	2	2	2	2	2	3	2	2	1	2	1	2	2	2	2	1
675	Peroxisomal acyl-coenzyme A oxidase 3 OS=Homo sapiens GN=ACOX3 PE=1 SV=2	sp|O15254|ACOX3_HUMAN	78 kDa	0	0	2	0	1	1	0	0	0	1	1	1	0	0	0	0	1	1	0	1	2	0	0	1
676	GTPase NRas OS=Homo sapiens GN=NRAS PE=1 SV=1	RASN_HUMAN	21 kDa	0	0	0	0	0	0	1	0	1	0	1	0	1	1	0	0	0	0	0	2	0	1	0	0
677	Cluster of Ribosomal protein L19 OS=Homo sapiens GN=RPL19 PE=1 SV=1 (J3KTE4_HUMAN)	J3KTE4_HUMAN [4]	23 kDa	2	2	1	1	3	1	3	2	2	2	2	1	2	2	2	2	1	2	1	2	1	2	1	2
678	60S ribosomal protein L23 OS=Homo sapiens GN=RPL23 PE=1 SV=1	B9ZVP7_HUMAN (+3)	12 kDa	1	1	1	1	1	2	2	1	1	1	1	1	0	2	1	1	1	1	1	1	1	1	1	1
679	Cluster of D-dopachrome decarboxylase OS=Homo sapiens GN=DDT PE=1 SV=1 (J3KQ18_HUMAN)	J3KQ18_HUMAN [2]	14 kDa	1	2	1	1	2	3	1	1	1	2	2	2	1	2	1	1	1	2	2	2	2	0	1	1
680	Cluster of Ribonuclease UK114 OS=Homo sapiens GN=HRSP12 PE=1 SV=1 (UK114_HUMAN)	UK114_HUMAN [2]	14 kDa	1	1	2	1	2	2	1	1	2	2	2	2	1	2	2	1	1	2	1	1	1	1	0	1
681	Isoform 2 of Small nuclear ribonucleoprotein Sm D3 OS=Homo sapiens GN=SNRPD3	sp|P62318-2|SMD3_HUMAN (+1)	13 kDa	1	0	1	1	1	1	2	1	1	1	1	1	2	1	1	0	1	1	1	1	1	1	1	1
682	Protein S100-P OS=Homo sapiens GN=S100P PE=1 SV=2	S100P_HUMAN	10 kDa	1	1	1	1	1	1	1	2	2	1	1	2	1	2	2	1	1	1	2	1	2	1	1	1
683	Cluster of Translocon-associated protein subunit alpha OS=Homo sapiens GN=SSR1 PE=1 SV=1 (C9IZQ1_HUMAN)	C9IZQ1_HUMAN [6]	34 kDa	1	1	1	0	1	1	1	2	1	1	2	2	1	2	1	1	2	1	1	2	2	1	1	0
684	Cluster of Isoform 2 of Dynactin subunit 2 OS=Homo sapiens GN=DCTN2 (sp|Q13561-2|DCTN2_HUMAN)	sp|Q13561-2|DCTN2_HUMAN [4]	45 kDa	2	0	2	1	2	1	1	2	2	2	1	2	1	1	2	2	1	2	4	2	2	2	0	2
685	Isoform 3 of Pyridoxine-5'-phosphate oxidase OS=Homo sapiens GN=PNPO	sp|Q9NVS9-3|PNPO_HUMAN (+1)	28 kDa	2	2	2	4	2	2	2	2	2	2	2	2	1	2	3	2	2	3	1	2	2	2	2	1
686	Probable ATP-dependent RNA helicase DDX46 OS=Homo sapiens GN=DDX46 PE=1 SV=1	A0A0C4DG89_HUMAN (+1)	117 kDa	0	1	1	0	1	1	1	1	0	0	0	1	1	0	1	1	1	0	1	1	1	2	0	2
687	14-3-3 protein eta OS=Homo sapiens GN=YWHAH PE=1 SV=4	1433F_HUMAN	28 kDa	1	2	1	1	2	3	2	2	2	1	1	2	1	2	3	0	2	4	6	2	0	3	1	1
688	ADP-ribosylation factor-like protein 3 OS=Homo sapiens GN=ARL3 PE=1 SV=2	ARL3_HUMAN	20 kDa	0	1	1	4	1	0	0	1	1	1	1	1	1	1	1	0	1	2	1	1	0	1	1	0
689	Charged multivesicular body protein 5 OS=Homo sapiens GN=CHMP5 PE=1 SV=1	sp|Q9NZZ3|CHMP5_HUMAN	25 kDa	2	0	1	0	0	1	1	0	1	0	1	0	0	1	1	1	1	0	1	1	0	1	1	0
690	HIV Tat-specific factor 1 OS=Homo sapiens GN=HTATSF1 PE=1 SV=1	HTSF1_HUMAN	86 kDa	1	0	1	0	0	0	0	0	1	1	1	0	0	0	1	1	1	1	0	0	2	1	1	1
691	Isoform 2 of Reticulon-3 OS=Homo sapiens GN=RTN3	sp|O95197-2|RTN3_HUMAN (+1)	111 kDa	1	2	1	2	2	1	2	2	2	2	2	2	1	3	2	2	2	3	1	3	2	2	2	2
692	Isochorismatase domain-containing protein 1 OS=Homo sapiens GN=ISOC1 PE=1 SV=3	ISOC1_HUMAN	32 kDa	1	2	2	1	4	2	1	2	1	3	2	3	1	1	1	1	4	2	1	1	2	2	1	1
693	PEST proteolytic signal-containing nuclear protein OS=Homo sapiens GN=PCNP PE=1 SV=2	sp|Q8WW12|PCNP_HUMAN	19 kDa	0	1	1	1	1	2	0	1	1	1	0	1	0	1	0	0	1	1	1	1	2	2	1	1
694	Receptor expression-enhancing protein 5 OS=Homo sapiens GN=REEP5 PE=1 SV=3	REEP5_HUMAN	21 kDa	1	0	1	1	1	1	0	1	0	1	1	1	0	1	0	1	0	1	2	0	1	2	0	0
695	Actin-related protein 2/3 complex subunit 1B OS=Homo sapiens GN=ARPC1B PE=1 SV=3	ARC1B_HUMAN	41 kDa	1	1	1	1	1	2	0	1	2	1	1	1	1	1	1	0	1	1	1	2	2	1	2	0
696	Protein arginine N-methyltransferase 6 OS=Homo sapiens GN=PRMT6 PE=1 SV=1	sp|Q96LA8|ANM6_HUMAN	42 kDa	1	1	1	1	2	1	1	1	1	1	2	0	0	1	1	1	1	1	1	1	0	1	1	1
697	Spermidine synthase OS=Homo sapiens GN=SRM PE=1 SV=1	SPEE_HUMAN	34 kDa	0	0	1	1	1	1	1	1	1	1	1	1	1	0	2	0	1	1	0	1	1	1	1	1
698	60S ribosomal protein L31 OS=Homo sapiens GN=RPL31 PE=1 SV=1	B7Z4C8_HUMAN (+6)	15 kDa	1	0	1	1	1	0	0	1	1	2	1	1	1	1	1	1	0	1	1	1	2	1	2	1
699	Cluster of Stress-induced-phosphoprotein 1 OS=Homo sapiens GN=STIP1 PE=1 SV=1 (sp|P31948|STIP1_HUMAN)	sp|P31948|STIP1_HUMAN [2]	63 kDa	5	6	5	7	6	9	6	8	8	6	6	6	10	7	6	8	4	8	6	6	8	8	5	5
700	Cystatin-B OS=Homo sapiens GN=CSTB PE=1 SV=2	CYTB_HUMAN	11 kDa	7	5	5	4	4	5	5	3	6	6	5	4	7	5	5	5	5	4	7	4	4	3	3	7
701	Cluster of Pyruvate kinase PKM OS=Homo sapiens GN=PKM PE=1 SV=4 (sp|P14618|KPYM_HUMAN)	sp|P14618|KPYM_HUMAN [5]	58 kDa	40	34	38	39	35	33	34	44	46	42	38	41	36	43	40	40	40	57	42	39	47	33	40	44
702	Cluster of Isoform 2 of Polypyrimidine tract-binding protein 1 OS=Homo sapiens GN=PTBP1 (sp|P26599-2|PTBP1_HUMAN)	sp|P26599-2|PTBP1_HUMAN [10]	59 kDa	9	9	9	4	8	6	9	9	7	6	4	7	8	9	5	8	7	8	6	8	7	9	8	11
703	Cluster of Nuclease-sensitive element-binding protein 1 OS=Homo sapiens GN=YBX1 PE=1 SV=3 (YBOX1_HUMAN)	YBOX1_HUMAN [2]	36 kDa	8	7	8	9	7	6	6	5	7	6	7	6	8	8	6	7	5	5	7	5	7	5	9	7
704	Cluster of Uncharacterized protein OS=Homo sapiens PE=2 SV=1 (B4DLN1_HUMAN)	B4DLN1_HUMAN [2]	48 kDa	1	3	3	1	4	2	2	1	1	3	1	1	2	1	0	4	2	2	2	3	1	1	3	5
705	Isoform 2 of UDP-glucose:glycoprotein glucosyltransferase 1 OS=Homo sapiens GN=UGGT1	sp|Q9NYU2-2|UGGG1_HUMAN (+1)	175 kDa	0	5	4	2	3	2	5	6	2	2	3	1	2	3	2	1	5	3	1	6	4	2	2	6
706	DNA damage-binding protein 1 OS=Homo sapiens GN=DDB1 PE=1 SV=1	sp|Q16531|DDB1_HUMAN	127 kDa	5	5	3	4	4	2	1	1	2	4	4	2	2	2	3	2	3	4	2	3	1	3	1	2
707	UMP-CMP kinase OS=Homo sapiens GN=CMPK1 PE=1 SV=3	sp|P30085|KCY_HUMAN	22 kDa	1	3	2	0	1	0	3	2	0	3	3	1	2	2	2	1	3	4	2	2	2	3	1	2
708	Ras-related protein Rab-7a OS=Homo sapiens GN=RAB7A PE=1 SV=1	RAB7A_HUMAN	23 kDa	6	6	6	9	8	5	6	6	6	7	5	5	7	8	5	6	7	4	11	7	7	6	8	6
709	Isoform 2 of 26S proteasome non-ATPase regulatory subunit 1 OS=Homo sapiens GN=PSMD1	sp|Q99460-2|PSMD1_HUMAN (+1)	102 kDa	2	3	3	5	3	2	3	3	3	3	5	2	3	3	4	2	6	3	4	4	4	4	2	5
710	Hypoxanthine-guanine phosphoribosyltransferase OS=Homo sapiens GN=HPRT1 PE=1 SV=2	HPRT_HUMAN	25 kDa	6	4	2	5	4	2	3	3	3	6	4	4	4	5	4	2	4	2	5	5	3	5	5	4
711	Fatty acid synthase OS=Homo sapiens GN=FASN PE=1 SV=3	FAS_HUMAN	273 kDa	39	45	41	53	46	50	44	52	54	51	46	47	40	54	52	55	48	53	49	50	60	56	51	50
712	Cluster of Serine/threonine-protein phosphatase 2A 65 kDa regulatory subunit A alpha isoform OS=Homo sapiens GN=PPP2R1A PE=1 SV=4 (2AAA_HUMAN)	2AAA_HUMAN [5]	65 kDa	0	2	3	2	3	2	5	2	4	3	3	2	1	4	2	2	4	4	1	3	2	1	1	4
713	GTP-binding protein SAR1b OS=Homo sapiens GN=SAR1B PE=1 SV=1	SAR1B_HUMAN	22 kDa	1	2	1	0	1	0	1	3	0	1	2	0	1	3	0	0	3	2	1	1	0	1	5	4
714	Mucin-5B OS=Homo sapiens GN=MUC5B PE=1 SV=3	MUC5B_HUMAN	596 kDa	1	2	1	1	2	1	1	1	2	2	2	2	3	1	2	2	1	2	1	2	2	2	2	2
715	Cluster of Vesicular integral-membrane protein VIP36 OS=Homo sapiens GN=LMAN2 PE=1 SV=1 (LMAN2_HUMAN)	LMAN2_HUMAN [2]	40 kDa	1	1	1	1	1	1	1	1	1	2	1	1	1	1	1	1	3	1	1	2	1	2	1	1
716	Protein TFG OS=Homo sapiens GN=TFG PE=1 SV=1	Q05BK6_HUMAN	41 kDa	0	1	0	0	1	0	0	0	1	2	1	0	1	1	1	0	1	1	1	0	1	0	0	0
717	Isoform 2 of Equilibrative nucleoside transporter 1 OS=Homo sapiens GN=SLC29A1	sp|Q99808-2|S29A1_HUMAN (+1)	59 kDa	0	0	0	0	0	0	0	0	0	0	1	0	2	0	0	0	0	0	0	0	0	0	0	0
718	Transmembrane protease serine 4 OS=Homo sapiens GN=TMPRSS4 PE=1 SV=1	A0A087WWN4_HUMAN	47 kDa	0	0	0	0	0	1	0	0	0	0	0	2	0	0	0	0	0	1	0	0	0	0	0	0
719	Isoform 2 of Lactoylglutathione lyase OS=Homo sapiens GN=GLO1	sp|Q04760-2|LGUL_HUMAN (+1)	19 kDa	2	1	2	1	1	1	2	2	0	1	1	2	1	1	2	1	1	1	2	1	1	1	1	1
720	Cluster of Isoform 4 of 26S proteasome non-ATPase regulatory subunit 6 OS=Homo sapiens GN=PSMD6 (sp|Q15008-4|PSMD6_HUMAN)	sp|Q15008-4|PSMD6_HUMAN [3]	52 kDa	2	2	3	1	3	2	2	3	1	2	1	1	1	2	2	2	2	2	1	2	2	2	1	1
721	Signal recognition particle subunit SRP72 OS=Homo sapiens GN=SRP72 PE=1 SV=3	sp|O76094|SRP72_HUMAN	75 kDa	0	0	0	0	1	0	0	2	0	0	0	0	0	0	0	0	0	1	0	0	1	1	0	0
722	Cold-inducible RNA-binding protein OS=Homo sapiens GN=CIRBP PE=1 SV=1	sp|Q14011|CIRBP_HUMAN	19 kDa	1	1	1	1	1	0	0	2	0	0	0	0	0	0	0	0	0	1	0	0	1	0	0	1
723	Isoform 2 of Nuclear pore complex protein Nup214 OS=Homo sapiens GN=NUP214	sp|P35658-2|NU214_HUMAN (+4)	213 kDa	0	1	0	0	0	0	0	0	0	0	0	1	0	0	0	0	0	2	0	0	0	0	0	0
724	Transcription regulator protein BACH2 OS=Homo sapiens GN=BACH2 PE=1 SV=1	BACH2_HUMAN	93 kDa	0	1	0	0	0	0	0	0	2	0	0	0	1	0	0	0	0	0	0	0	0	0	0	0
725	Cluster of Isoform 2 of Creatine kinase U-type, mitochondrial OS=Homo sapiens GN=CKMT1A (sp|P12532-2|KCRU_HUMAN)	sp|P12532-2|KCRU_HUMAN [3]	50 kDa	1	2	1	1	2	1	1	1	2	1	2	1	2	2	1	1	0	1	4	1	1	2	3	1
726	Protein NipSnap homolog 1 OS=Homo sapiens GN=NIPSNAP1 PE=1 SV=1	NIPS1_HUMAN	33 kDa	0	1	2	1	3	0	2	2	1	2	3	1	1	2	2	1	2	2	0	2	3	2	1	1
727	Peroxisomal membrane protein 11B OS=Homo sapiens GN=PEX11B PE=1 SV=1	sp|O96011|PX11B_HUMAN	28 kDa	0	2	1	1	2	1	0	2	1	2	2	1	1	1	2	1	1	1	0	2	2	1	2	0
728	Peroxiredoxin-1 OS=Homo sapiens GN=PRDX1 PE=1 SV=1	PRDX1_HUMAN	22 kDa	5	2	5	5	5	8	7	5	8	5	8	8	5	6	10	7	3	7	8	5	5	5	8	4
729	Glycylpeptide N-tetradecanoyltransferase 1 OS=Homo sapiens GN=NMT1 PE=1 SV=2	sp|P30419|NMT1_HUMAN	57 kDa	1	1	1	0	0	1	1	1	0	0	2	0	0	4	0	0	2	0	0	1	0	0	0	1
730	Cluster of Tumor protein D54 OS=Homo sapiens GN=TPD52L2 PE=1 SV=1 (A0A087WYR3_HUMAN)	A0A087WYR3_HUMAN [4]	24 kDa	12	9	9	11	8	7	10	7	11	10	7	8	8	8	10	8	8	9	9	7	8	8	8	9
731	Rho GTPase-activating protein 1 OS=Homo sapiens GN=ARHGAP1 PE=1 SV=1	RHG01_HUMAN	50 kDa	2	1	2	1	2	2	2	2	2	2	1	2	1	3	2	2	3	1	1	2	2	3	2	4
732	Microsomal glutathione S-transferase 1 OS=Homo sapiens GN=MGST1 PE=1 SV=1	sp|P10620|MGST1_HUMAN	18 kDa	5	1	1	1	2	1	2	1	1	2	3	2	3	2	1	2	2	2	4	3	1	2	2	1
733	Cluster of 60S ribosomal protein L8 OS=Homo sapiens GN=RPL8 PE=1 SV=2 (RL8_HUMAN)	RL8_HUMAN [2]	28 kDa	2	3	2	2	3	2	3	2	3	4	3	3	3	3	3	4	2	2	2	3	2	2	3	4
734	GMP synthase [glutamine-hydrolyzing] OS=Homo sapiens GN=GMPS PE=1 SV=1	sp|P49915|GUAA_HUMAN	77 kDa	2	3	2	1	2	1	3	1	1	2	2	2	2	2	2	1	2	3	1	2	1	3	1	4
735	Biliverdin reductase A OS=Homo sapiens GN=BLVRA PE=1 SV=2	BIEA_HUMAN	33 kDa	1	3	2	4	2	2	2	3	3	4	3	4	3	3	2	4	3	3	4	3	2	3	2	4
736	Golgi resident protein GCP60 OS=Homo sapiens GN=ACBD3 PE=1 SV=4	GCP60_HUMAN	61 kDa	0	1	1	1	1	1	0	1	1	1	1	2	1	2	0	1	1	2	0	2	1	2	1	1
737	Argininosuccinate synthase OS=Homo sapiens GN=ASS1 PE=1 SV=2	ASSY_HUMAN	47 kDa	2	1	1	1	2	2	0	1	1	1	2	1	0	2	1	1	1	2	2	1	0	0	1	0
738	Isoform 2 of IST1 homolog OS=Homo sapiens GN=IST1	sp|P53990-2|IST1_HUMAN (+2)	37 kDa	0	0	0	0	1	1	0	1	0	0	1	0	0	2	0	1	0	0	0	2	2	2	0	0
739	Cluster of Isoform 2 of Phosphoacetylglucosamine mutase OS=Homo sapiens GN=PGM3 (sp|O95394-3|AGM1_HUMAN)	sp|O95394-3|AGM1_HUMAN [3]	62 kDa	1	1	1	0	0	0	0	0	0	0	2	1	1	1	0	1	0	1	1	0	2	1	1	0
740	Ubiquitin-conjugating enzyme E2 N OS=Homo sapiens GN=UBE2N PE=1 SV=1	UBE2N_HUMAN	17 kDa	3	3	2	4	2	2	2	3	2	3	2	3	2	4	2	2	3	3	4	3	2	3	1	2
741	Ribonuclease inhibitor OS=Homo sapiens GN=RNH1 PE=1 SV=2	RINI_HUMAN	50 kDa	2	3	4	4	3	2	2	2	3	3	2	3	2	4	3	2	2	3	2	3	3	3	2	4
742	Transcriptional activator protein Pur-beta OS=Homo sapiens GN=PURB PE=1 SV=3	PURB_HUMAN	33 kDa	0	0	1	0	0	1	1	0	1	0	1	0	2	0	0	1	0	1	0	1	0	1	0	1
743	Actin-related protein 2/3 complex subunit 2 OS=Homo sapiens GN=ARPC2 PE=1 SV=1	ARPC2_HUMAN	34 kDa	0	2	0	0	0	0	1	0	0	2	0	0	0	0	1	1	1	1	0	1	0	2	0	0
744	ATPase ASNA1 OS=Homo sapiens GN=ASNA1 PE=1 SV=1	A0A087WXS7_HUMAN	37 kDa	1	0	1	0	1	1	2	0	0	1	1	1	1	1	1	1	0	2	4	1	1	1	1	0
745	Cluster of Isoform 3 of Plasminogen activator inhibitor 1 RNA-binding protein OS=Homo sapiens GN=SERBP1 (sp|Q8NC51-3|PAIRB_HUMAN)	sp|Q8NC51-3|PAIRB_HUMAN [2]	43 kDa	6	6	7	5	5	5	4	3	4	4	3	4	4	4	2	4	4	3	6	3	7	3	3	4
746	Cytochrome c (Fragment) OS=Homo sapiens GN=CYCS PE=1 SV=1	C9JFR7_HUMAN (+1)	11 kDa	0	0	0	0	0	0	0	1	1	0	1	0	0	0	0	0	0	2	1	2	1	1	0	0
747	Flap endonuclease 1 OS=Homo sapiens GN=FEN1 PE=1 SV=1	sp|P39748|FEN1_HUMAN	43 kDa	2	3	1	2	2	2	2	2	4	3	2	3	2	3	3	2	2	3	1	3	2	3	2	2
748	Isoform 2 of Kinectin OS=Homo sapiens GN=KTN1	sp|Q86UP2-2|KTN1_HUMAN (+3)	150 kDa	1	1	1	0	0	1	1	0	0	1	1	0	1	1	0	0	0	2	2	1	1	1	0	1
749	Dynactin subunit 1 OS=Homo sapiens GN=DCTN1 PE=1 SV=1	E7EX90_HUMAN (+2)	139 kDa	0	2	1	0	0	0	0	0	1	2	0	0	1	0	0	0	0	1	0	1	0	1	1	1
750	Splicing factor 3B subunit 4 OS=Homo sapiens GN=SF3B4 PE=1 SV=1	SF3B4_HUMAN	44 kDa	2	1	2	2	2	2	1	2	0	1	1	2	0	1	1	2	1	1	1	2	2	2	2	2
751	Protein phosphatase 1G OS=Homo sapiens GN=PPM1G PE=1 SV=1	PPM1G_HUMAN	59 kDa	2	0	1	1	1	0	0	1	0	1	0	2	0	1	0	0	1	1	1	2	1	1	1	2
752	26S protease regulatory subunit 6B OS=Homo sapiens GN=PSMC4 PE=1 SV=2	sp|P43686|PRS6B_HUMAN	47 kDa	3	2	2	1	0	0	2	2	1	2	1	2	3	2	1	1	1	1	1	2	3	1	3	0
753	SUMO-activating enzyme subunit 2 OS=Homo sapiens GN=UBA2 PE=1 SV=2	sp|Q9UBT2|SAE2_HUMAN	71 kDa	2	0	1	1	1	0	0	1	1	1	0	1	0	2	0	0	1	0	0	1	1	2	0	0
754	Multifunctional protein ADE2 OS=Homo sapiens GN=PAICS PE=1 SV=3	sp|P22234|PUR6_HUMAN	47 kDa	1	3	0	1	2	1	2	3	1	3	1	2	1	2	2	2	2	2	4	3	1	2	1	2
755	60S ribosomal protein L30 OS=Homo sapiens GN=RPL30 PE=1 SV=2	RL30_HUMAN	13 kDa	1	1	1	1	1	1	2	2	0	1	1	1	1	1	1	0	1	2	0	0	2	1	0	1
756	Uncharacterized protein (Fragment) OS=Homo sapiens PE=1 SV=1	F8W031_HUMAN	29 kDa	1	1	1	2	1	1	1	2	3	2	2	3	2	2	2	2	3	1	2	0	2	2	2	1
757	Glyoxalase domain-containing protein 4 OS=Homo sapiens GN=GLOD4 PE=1 SV=1	F6TLX2_HUMAN	55 kDa	0	0	0	0	0	0	0	1	1	0	0	2	1	0	1	0	1	0	0	0	1	0	0	0
758	60S ribosomal protein L18a OS=Homo sapiens GN=RPL18A PE=1 SV=1	M0R1A7_HUMAN (+2)	17 kDa	0	0	1	1	0	0	0	1	0	0	1	2	0	1	1	1	0	0	0	0	1	1	0	0
759	Cluster of Lamina-associated polypeptide 2, isoforms beta/gamma OS=Homo sapiens GN=TMPO PE=1 SV=1 (G5E972_HUMAN)	G5E972_HUMAN [4]	46 kDa	3	1	3	6	5	5	2	2	2	3	3	3	2	2	3	4	2	3	4	3	2	3	5	2
760	Isoform 2 of Nucleosome assembly protein 1-like 4 OS=Homo sapiens GN=NAP1L4	sp|Q99733-2|NP1L4_HUMAN (+1)	44 kDa	2	1	1	1	1	0	1	2	1	2	2	1	2	1	1	0	2	2	0	2	1	0	1	1
761	Cluster of Serine/arginine-rich-splicing factor 2 (Fragment) OS=Homo sapiens GN=SRSF2 PE=1 SV=7 (J3KP15_HUMAN)	J3KP15_HUMAN [4]	16 kDa	3	1	1	2	1	1	2	1	2	1	1	2	0	2	2	2	1	1	1	1	1	2	1	1
762	Cluster of Heat shock 70 kDa protein 4 OS=Homo sapiens GN=HSPA4 PE=1 SV=4 (sp|P34932|HSP74_HUMAN)	sp|P34932|HSP74_HUMAN [2]	94 kDa	5	7	6	6	7	7	5	7	8	7	5	8	5	4	7	7	8	7	6	8	7	5	6	12
763	Cluster of Ezrin OS=Homo sapiens GN=EZR PE=1 SV=3 (E7EQR4_HUMAN)	E7EQR4_HUMAN [5]	69 kDa	9	7	9	7	7	7	8	10	6	7	7	10	8	11	12	7	5	8	9	9	11	10	7	8
764	Cluster of Heat shock 70 kDa protein 1B OS=Homo sapiens GN=HSPA1B PE=1 SV=1 (A0A0G2JIW1_HUMAN)	A0A0G2JIW1_HUMAN [4]	70 kDa	33	30	32	34	33	33	40	27	25	31	27	31	37	28	31	30	31	30	35	26	28	35	33	37
765	Flavin reductase (NADPH) OS=Homo sapiens GN=BLVRB PE=1 SV=3	BLVRB_HUMAN	22 kDa	5	6	4	4	5	5	6	4	6	4	4	4	1	6	6	4	5	4	7	3	4	5	2	4
766	Signal recognition particle receptor subunit beta (Fragment) OS=Homo sapiens GN=SRPRB PE=1 SV=1	H7C4H2_HUMAN (+1)	18 kDa	2	1	2	4	2	2	1	1	0	2	2	1	1	2	2	2	0	1	2	2	2	0	1	2
767	Trifunctional enzyme subunit alpha, mitochondrial OS=Homo sapiens GN=HADHA PE=1 SV=2	sp|P40939|ECHA_HUMAN	83 kDa	8	5	9	5	9	6	8	7	9	5	9	10	14	7	7	7	9	7	4	8	6	7	9	11
768	Protein transport protein Sec61 subunit gamma OS=Homo sapiens GN=SEC61G PE=1 SV=1	SC61G_HUMAN	8 kDa	0	0	0	0	0	0	1	1	0	2	0	1	0	1	0	0	1	2	0	1	1	0	0	0
769	Cluster of Extended synaptotagmin-2 (Fragment) OS=Homo sapiens GN=ESYT2 PE=1 SV=1 (H7BXI1_HUMAN)	H7BXI1_HUMAN [4]	98 kDa	0	0	1	0	1	0	1	1	1	0	0	1	0	2	0	0	1	2	1	1	0	0	1	0
770	Cluster of Isoform 3 of Ubiquitin carboxyl-terminal hydrolase 7 OS=Homo sapiens GN=USP7 (sp|Q93009-3|UBP7_HUMAN)	sp|Q93009-3|UBP7_HUMAN [3]	126 kDa	0	2	1	0	0	0	1	2	1	0	0	1	0	1	0	0	1	2	4	3	3	1	1	0
771	Isoform 3 of E3 ubiquitin-protein ligase HUWE1 OS=Homo sapiens GN=HUWE1	sp|Q7Z6Z7-3|HUWE1_HUMAN (+1)	481 kDa	2	2	1	1	3	2	1	3	3	1	1	2	1	1	2	2	2	2	2	2	2	0	2	1
772	Isoform 2 of Farnesyl pyrophosphate synthase OS=Homo sapiens GN=FDPS	sp|P14324-2|FPPS_HUMAN (+1)	41 kDa	0	1	0	0	1	0	1	1	0	1	1	1	2	0	0	0	0	2	0	2	2	2	0	0
773	Isoform 3 of 60 kDa SS-A/Ro ribonucleoprotein OS=Homo sapiens GN=TROVE2	sp|P10155-3|RO60_HUMAN (+3)	58 kDa	0	1	1	0	2	0	1	1	1	2	2	1	2	2	0	1	0	2	0	1	1	0	1	1
774	Chromobox protein homolog 3 OS=Homo sapiens GN=CBX3 PE=1 SV=4	CBX3_HUMAN	21 kDa	3	2	3	4	3	3	2	3	2	2	2	2	2	2	2	4	1	3	1	2	0	1	1	1
775	Cluster of Isoform 2 of Protein SET OS=Homo sapiens GN=SET (sp|Q01105-2|SET_HUMAN)	sp|Q01105-2|SET_HUMAN [4]	32 kDa	8	6	9	7	7	9	8	7	8	7	7	9	8	8	7	8	9	7	9	7	5	7	10	9
776	Cluster of Actin, cytoplasmic 1 OS=Homo sapiens GN=ACTB PE=1 SV=1 (ACTB_HUMAN)	ACTB_HUMAN [7]	42 kDa	60	53	47	50	45	47	60	52	48	42	46	46	58	43	51	49	51	49	49	52	51	52	45	52
777	RuvB-like 1 OS=Homo sapiens GN=RUVBL1 PE=1 SV=1	sp|Q9Y265|RUVB1_HUMAN	50 kDa	3	4	4	6	4	2	6	6	4	4	5	4	5	5	5	6	4	5	6	4	5	4	2	5
778	Cluster of Adenylate kinase isoenzyme 1 OS=Homo sapiens GN=AK1 PE=1 SV=1 (Q5T9B7_HUMAN)	Q5T9B7_HUMAN [2]	23 kDa	0	0	0	0	0	0	1	1	0	1	2	0	0	2	2	1	1	0	0	1	0	1	1	1
779	Inorganic pyrophosphatase OS=Homo sapiens GN=PPA1 PE=1 SV=2	IPYR_HUMAN	33 kDa	1	1	1	0	1	1	0	2	0	0	1	0	0	0	2	0	1	1	0	0	2	1	0	5
780	Peroxiredoxin-4 OS=Homo sapiens GN=PRDX4 PE=1 SV=1	PRDX4_HUMAN	31 kDa	1	3	1	2	5	2	2	2	4	2	2	3	3	2	4	2	2	3	5	3	2	3	2	2
781	Glycerol-3-phosphate dehydrogenase, mitochondrial OS=Homo sapiens GN=GPD2 PE=1 SV=3	sp|P43304|GPDM_HUMAN	81 kDa	3	3	2	4	1	5	6	3	1	4	6	2	3	3	4	6	4	4	2	4	4	3	2	5
782	40S ribosomal protein S6 OS=Homo sapiens GN=RPS6 PE=1 SV=1	RS6_HUMAN	29 kDa	2	2	2	2	2	2	4	2	1	2	1	2	2	3	2	2	2	2	4	2	1	1	2	1
783	60S ribosomal protein L14 OS=Homo sapiens GN=RPL14 PE=1 SV=4	RL14_HUMAN	23 kDa	1	3	3	0	2	2	3	2	3	3	3	2	1	3	2	4	3	2	1	3	2	3	0	1
784	Isoform 2 of Nuclear protein localization protein 4 homolog OS=Homo sapiens GN=NPLOC4	sp|Q8TAT6-2|NPL4_HUMAN (+1)	69 kDa	1	2	0	0	1	2	1	2	1	2	2	1	0	2	1	1	1	3	2	2	2	2	2	0
785	dCTP pyrophosphatase 1 OS=Homo sapiens GN=DCTPP1 PE=1 SV=1	DCTP1_HUMAN	19 kDa	0	0	1	1	0	1	2	0	1	1	0	2	1	1	1	0	2	0	1	1	0	0	1	0
786	Isocitrate dehydrogenase [NAD] subunit alpha, mitochondrial (Fragment) OS=Homo sapiens GN=IDH3A PE=1 SV=1	H0YMU3_HUMAN	19 kDa	0	0	1	1	1	1	0	0	1	2	1	2	0	2	1	1	1	0	1	1	1	1	1	0
787	Zinc finger CCCH domain-containing protein 4 OS=Homo sapiens GN=ZC3H4 PE=1 SV=3	ZC3H4_HUMAN	140 kDa	0	2	0	0	0	1	0	2	0	0	0	1	0	0	0	0	2	0	0	1	0	0	0	0
788	WD repeat-containing protein 1 OS=Homo sapiens GN=WDR1 PE=1 SV=4	sp|O75083|WDR1_HUMAN	66 kDa	0	1	2	0	0	0	0	1	1	0	0	2	1	0	0	0	2	0	1	2	0	1	2	0
789	Erythrocyte band 7 integral membrane protein OS=Homo sapiens GN=STOM PE=1 SV=3	sp|P27105|STOM_HUMAN	32 kDa	0	0	0	1	2	1	2	1	0	0	1	0	2	0	0	1	0	0	0	2	0	0	1	0
790	Cellular retinoic acid-binding protein 1 OS=Homo sapiens GN=CRABP1 PE=1 SV=2	RABP1_HUMAN	16 kDa	2	1	1	2	1	1	3	1	2	1	1	1	3	1	1	1	1	1	1	1	1	1	1	2
791	Alpha-centractin OS=Homo sapiens GN=ACTR1A PE=1 SV=1	ACTZ_HUMAN	43 kDa	2	3	2	4	4	3	1	2	2	4	3	3	3	2	2	2	2	3	4	3	2	3	5	4
792	Ubiquitin carboxyl-terminal hydrolase 14 OS=Homo sapiens GN=USP14 PE=1 SV=2	A6NJA2_HUMAN (+3)	51 kDa	6	3	1	2	3	3	2	2	3	2	4	3	2	4	3	2	2	2	5	3	2	3	3	1
793	UDP-glucose 6-dehydrogenase OS=Homo sapiens GN=UGDH PE=1 SV=1	sp|O60701|UGDH_HUMAN	55 kDa	14	15	14	15	18	14	16	17	11	14	16	19	19	14	19	15	14	15	12	14	16	16	16	15
794	Isoform Long of Proteasome subunit alpha type-1 OS=Homo sapiens GN=PSMA1	sp|P25786-2|PSA1_HUMAN (+1)	30 kDa	2	4	4	4	2	3	2	3	2	4	4	4	4	3	3	2	4	4	4	3	3	3	2	4
795	Protein SEC13 homolog OS=Homo sapiens GN=SEC13 PE=1 SV=1	A0A0C4DFR6_HUMAN (+2)	36 kDa	0	0	0	0	1	1	1	2	0	0	0	2	1	0	2	0	1	0	1	2	1	2	0	0
796	Membrane-associated progesterone receptor component 1 OS=Homo sapiens GN=PGRMC1 PE=1 SV=3	sp|O00264|PGRC1_HUMAN	22 kDa	2	2	1	0	1	1	3	2	2	0	2	2	3	2	1	1	1	2	2	1	2	1	1	0
797	Cluster of General vesicular transport factor p115 OS=Homo sapiens GN=USO1 PE=1 SV=2 (sp|O60763|USO1_HUMAN)	sp|O60763|USO1_HUMAN [2]	108 kDa	2	2	1	2	1	3	1	2	2	1	1	4	2	2	1	1	2	2	1	1	2	1	1	0
798	Isocitrate dehydrogenase [NADP] cytoplasmic OS=Homo sapiens GN=IDH1 PE=1 SV=2	IDHC_HUMAN	47 kDa	12	6	7	7	8	8	4	4	8	8	7	9	5	6	7	8	9	7	11	5	7	6	8	9
799	Major vault protein OS=Homo sapiens GN=MVP PE=1 SV=4	MVP_HUMAN	99 kDa	5	4	5	0	3	1	2	2	4	2	6	3	5	6	1	4	1	4	2	7	4	6	6	7
800	Importin subunit beta-1 OS=Homo sapiens GN=KPNB1 PE=1 SV=2	sp|Q14974|IMB1_HUMAN	97 kDa	8	9	8	10	9	13	10	7	10	7	10	7	7	9	8	9	5	11	8	11	9	13	12	6
801	Cluster of C-1-tetrahydrofolate synthase, cytoplasmic OS=Homo sapiens GN=MTHFD1 PE=1 SV=3 (C1TC_HUMAN)	C1TC_HUMAN [3]	102 kDa	6	7	8	6	4	6	10	9	5	7	6	7	5	9	8	6	8	10	6	8	8	9	7	7
802	Aspartate aminotransferase, mitochondrial OS=Homo sapiens GN=GOT2 PE=1 SV=3	sp|P00505|AATM_HUMAN	48 kDa	2	3	2	1	4	3	3	2	4	4	3	3	2	2	2	4	4	4	2	3	2	5	2	2
803	Isoform 2 of 26S protease regulatory subunit 8 OS=Homo sapiens GN=PSMC5	sp|P62195-2|PRS8_HUMAN (+1)	45 kDa	3	4	2	2	3	2	2	2	4	3	4	2	3	2	4	2	3	4	2	3	2	3	2	4
804	3-beta-hydroxysteroid-Delta(8),Delta(7)-isomerase OS=Homo sapiens GN=EBP PE=1 SV=3	EBP_HUMAN	26 kDa	2	2	2	2	1	2	2	2	2	2	2	1	0	2	2	4	2	2	1	2	2	2	2	2
805	Anterior gradient protein 3 OS=Homo sapiens GN=AGR3 PE=1 SV=1	AGR3_HUMAN	19 kDa	0	2	0	4	2	1	1	2	2	2	1	4	2	3	2	1	2	1	1	1	2	2	1	2
806	Isoform 2 of Elongation factor 1-gamma OS=Homo sapiens GN=EEF1G	sp|P26641-2|EF1G_HUMAN	56 kDa	6	5	6	5	6	7	5	7	6	6	5	4	7	6	5	6	5	5	7	5	5	9	3	4
807	Lysophospholipid acyltransferase 7 OS=Homo sapiens GN=MBOAT7 PE=1 SV=2	sp|Q96N66|MBOA7_HUMAN	53 kDa	3	3	3	2	2	3	2	2	3	2	3	3	3	1	3	2	1	4	2	2	3	2	2	1
808	Cluster of Pyridoxal kinase OS=Homo sapiens GN=PDXK PE=1 SV=1 (sp|O00764|PDXK_HUMAN)	sp|O00764|PDXK_HUMAN [2]	35 kDa	5	5	5	4	4	6	4	3	5	5	5	6	5	5	5	5	3	4	6	6	6	4	5	4
809	Isoform 2 of Cell cycle and apoptosis regulator protein 2 OS=Homo sapiens GN=CCAR2	sp|Q8N163-2|CCAR2_HUMAN (+1)	103 kDa	1	1	1	1	1	2	2	2	2	0	2	1	1	3	1	0	1	2	0	3	1	1	0	0
810	Isoform 1 of Vinculin OS=Homo sapiens GN=VCL	sp|P18206-2|VINC_HUMAN (+1)	117 kDa	1	4	1	0	1	1	2	2	1	1	2	3	2	3	3	0	2	2	0	3	2	2	3	0
811	Coatomer subunit epsilon OS=Homo sapiens GN=COPE PE=1 SV=1	A0A087X0I4_HUMAN (+2)	35 kDa	0	1	0	0	1	0	1	1	2	1	0	1	3	1	0	0	0	1	0	1	1	0	1	0
812	Mucin-5AC OS=Homo sapiens GN=MUC5AC PE=1 SV=4	MUC5A_HUMAN	586 kDa	2	5	4	2	3	3	5	3	3	3	5	3	4	4	3	2	4	4	4	3	5	3	2	4
813	26S proteasome non-ATPase regulatory subunit 13 OS=Homo sapiens GN=PSMD13 PE=1 SV=1	A0A087WUL9_HUMAN (+1)	43 kDa	2	2	1	0	2	2	1	1	1	2	3	2	3	1	2	1	0	2	1	1	2	3	0	2
814	Acyl-CoA-binding protein OS=Homo sapiens GN=DBI PE=1 SV=1	A0A0A0MTI5_HUMAN (+6)	16 kDa	3	4	4	5	4	3	3	3	4	4	3	5	3	4	4	2	3	5	5	3	3	4	5	4
815	Cluster of Isoform 5 of AP-3 complex subunit delta-1 OS=Homo sapiens GN=AP3D1 (sp|O14617-5|AP3D1_HUMAN)	sp|O14617-5|AP3D1_HUMAN [2]	137 kDa	2	2	2	1	0	1	1	2	0	0	2	1	0	0	0	2	2	1	0	3	2	2	2	1
816	Cluster of 26S proteasome non-ATPase regulatory subunit 4 OS=Homo sapiens GN=PSMD4 PE=1 SV=1 (Q5VWC4_HUMAN)	Q5VWC4_HUMAN [3]	41 kDa	2	1	2	2	1	1	1	1	3	2	0	3	2	1	2	2	1	1	1	1	2	1	3	1
817	Cluster of Vesicle-trafficking protein SEC22b OS=Homo sapiens GN=SEC22B PE=1 SV=4 (SC22B_HUMAN)	SC22B_HUMAN [2]	25 kDa	6	6	6	5	3	6	5	3	4	5	5	5	4	5	3	6	4	4	5	3	3	3	6	5
818	Cellular retinoic acid-binding protein 2 OS=Homo sapiens GN=CRABP2 PE=1 SV=2	RABP2_HUMAN	16 kDa	3	4	2	5	3	2	4	4	3	4	4	5	4	3	5	5	2	4	4	2	4	3	5	4
819	Staphylococcal nuclease domain-containing protein 1 OS=Homo sapiens GN=SND1 PE=1 SV=1	SND1_HUMAN	102 kDa	6	4	5	5	5	5	2	5	2	5	7	4	5	5	3	6	1	3	6	4	4	1	5	5
820	Calmodulin-like protein 5 OS=Homo sapiens GN=CALML5 PE=1 SV=2	CALL5_HUMAN	16 kDa	0	1	2	1	1	3	1	1	1	2	3	1	1	2	4	1	1	1	2	3	2	2	3	1
821	26S protease regulatory subunit 10B OS=Homo sapiens GN=PSMC6 PE=1 SV=1	A0A087X2I1_HUMAN (+1)	46 kDa	1	2	0	1	1	1	0	2	2	2	2	1	1	1	1	1	2	4	2	1	2	1	1	2
822	KH domain-containing, RNA-binding, signal transduction-associated protein 1 OS=Homo sapiens GN=KHDRBS1 PE=1 SV=1	sp|Q07666|KHDR1_HUMAN	48 kDa	1	2	1	2	1	0	1	2	2	0	3	1	0	2	2	2	1	3	2	0	2	3	1	4
823	Cytochrome b5 type B OS=Homo sapiens GN=CYB5B PE=1 SV=1	J3KNF8_HUMAN	17 kDa	1	2	3	0	1	1	2	2	2	1	2	0	1	2	0	1	3	3	1	3	2	3	1	1
824	Protein S100-A11 OS=Homo sapiens GN=S100A11 PE=1 SV=2	S10AB_HUMAN	12 kDa	7	5	6	5	6	6	4	4	3	5	4	6	5	4	4	5	6	3	4	4	4	6	5	5
825	Cluster of Isoform 3 of UV excision repair protein RAD23 homolog A OS=Homo sapiens GN=RAD23A (sp|P54725-3|RD23A_HUMAN)	sp|P54725-3|RD23A_HUMAN [3]	40 kDa	0	0	1	1	1	0	1	0	0	3	1	1	0	2	2	0	2	1	0	0	2	3	1	1
826	Cluster of Myosin light polypeptide 6 OS=Homo sapiens GN=MYL6 PE=1 SV=1 (G8JLA2_HUMAN)	G8JLA2_HUMAN [4]	17 kDa	3	2	4	2	3	5	3	4	2	2	4	3	3	4	3	4	1	4	4	2	3	3	3	2
827	Cluster of Isocitrate dehydrogenase [NADP], mitochondrial OS=Homo sapiens GN=IDH2 PE=1 SV=2 (sp|P48735|IDHP_HUMAN)	sp|P48735|IDHP_HUMAN [2]	51 kDa	7	7	7	9	6	9	8	8	6	5	7	8	8	8	7	7	6	7	7	8	8	5	5	8
828	Cluster of 60S ribosomal protein L12 OS=Homo sapiens GN=RPL12 PE=1 SV=1 (sp|P30050|RL12_HUMAN)	sp|P30050|RL12_HUMAN [2]	18 kDa	5	4	2	4	5	5	4	4	4	4	6	6	5	6	3	5	4	4	4	4	4	3	3	1
829	Protein phosphatase 1 regulatory subunit 7 OS=Homo sapiens GN=PPP1R7 PE=1 SV=1	sp|Q15435|PP1R7_HUMAN	42 kDa	3	2	3	0	0	1	1	1	0	2	1	2	0	3	1	1	0	3	0	1	3	2	1	4
830	Cluster of 40S ribosomal protein S2 OS=Homo sapiens GN=RPS2 PE=1 SV=2 (RS2_HUMAN)	RS2_HUMAN [2]	31 kDa	2	3	3	2	4	2	2	2	3	2	2	5	3	4	2	4	2	2	4	2	2	3	3	4
831	Cluster of Alanine--tRNA ligase, cytoplasmic OS=Homo sapiens GN=AARS PE=1 SV=2 (sp|P49588|SYAC_HUMAN)	sp|P49588|SYAC_HUMAN [2]	107 kDa	10	10	15	11	10	10	11	11	9	10	13	10	11	8	16	9	10	12	12	10	7	11	15	9
832	Acetyl-CoA acetyltransferase, cytosolic OS=Homo sapiens GN=ACAT2 PE=1 SV=2	sp|Q9BWD1|THIC_HUMAN	41 kDa	1	2	2	0	1	0	2	2	1	2	4	1	1	2	1	2	3	4	0	3	2	3	1	2
833	Cluster of Isoform 3 of Calumenin OS=Homo sapiens GN=CALU (sp|O43852-3|CALU_HUMAN)	sp|O43852-3|CALU_HUMAN [2]	38 kDa	3	4	4	1	2	2	3	2	3	2	3	4	2	3	5	1	4	3	4	3	3	3	5	2
834	Isoform 2 of Programmed cell death protein 6 OS=Homo sapiens GN=PDCD6	sp|O75340-2|PDCD6_HUMAN (+1)	22 kDa	0	1	1	0	1	3	2	1	1	0	2	0	0	3	0	0	2	2	0	1	1	1	2	1
835	Proteasome subunit beta type-1 OS=Homo sapiens GN=PSMB1 PE=1 SV=2	PSB1_HUMAN	26 kDa	5	2	2	4	2	3	3	3	2	3	2	4	2	3	3	4	5	1	4	2	3	4	3	4
836	Cluster of Transforming protein RhoA OS=Homo sapiens GN=RHOA PE=1 SV=1 (RHOA_HUMAN)	RHOA_HUMAN [4]	22 kDa	1	4	1	2	1	5	3	3	1	2	3	3	3	4	1	4	1	3	5	3	1	3	1	5
837	Translationally-controlled tumor protein OS=Homo sapiens GN=TPT1 PE=1 SV=1	A0A0B4J2C3_HUMAN (+2)	23 kDa	1	3	2	1	1	0	1	2	1	2	1	3	2	0	1	1	4	1	1	1	1	3	0	0
838	Cluster of Nucleophosmin OS=Homo sapiens GN=NPM1 PE=1 SV=2 (sp|P06748|NPM_HUMAN)	sp|P06748|NPM_HUMAN [2]	33 kDa	12	10	9	12	9	7	9	7	11	7	9	9	9	9	10	9	8	8	11	9	9	10	13	11
839	Cluster of Protein deglycase DJ-1 OS=Homo sapiens GN=PARK7 PE=1 SV=1 (K7ELW0_HUMAN)	K7ELW0_HUMAN [2]	18 kDa	6	6	4	4	5	3	4	6	4	4	7	4	5	3	6	4	5	5	4	4	3	4	6	6
840	Leucine-rich repeat-containing protein 59 OS=Homo sapiens GN=LRRC59 PE=1 SV=1	LRC59_HUMAN	35 kDa	1	1	3	5	2	2	2	2	3	2	5	3	4	2	4	1	3	2	2	2	2	2	2	1
841	Cluster of Calmodulin (Fragment) OS=Homo sapiens GN=CALM2 PE=1 SV=1 (H0Y7A7_HUMAN)	H0Y7A7_HUMAN [2]	21 kDa	6	6	5	5	6	7	7	6	6	8	7	8	5	7	6	8	9	8	5	8	7	7	7	8
842	Cluster of ERO1-like protein alpha OS=Homo sapiens GN=ERO1A PE=1 SV=2 (ERO1A_HUMAN)	ERO1A_HUMAN [3]	54 kDa	2	2	2	1	1	2	3	2	1	3	3	3	2	1	1	5	2	3	5	3	2	3	2	4
843	Coatomer subunit zeta-1 OS=Homo sapiens GN=COPZ1 PE=1 SV=1	F8W156_HUMAN	12 kDa	1	1	1	1	1	2	2	1	1	2	3	0	1	2	2	4	1	0	1	2	2	1	1	1
844	Keratin, type I cytoskeletal 9 OS=Homo sapiens GN=KRT9 PE=1 SV=3	K1C9_HUMAN	62 kDa	2	0	2	2	1	0	2	1	5	6	2	0	1	4	7	4	0	2	2	1	0	3	5	1
845	Cluster of Isoform 2 of Stomatin-like protein 2, mitochondrial OS=Homo sapiens GN=STOML2 (sp|Q9UJZ1-2|STML2_HUMAN)	sp|Q9UJZ1-2|STML2_HUMAN [3]	33 kDa	3	2	1	0	5	3	2	2	4	4	4	3	3	3	2	5	4	1	5	3	3	2	5	2
846	26S protease regulatory subunit 7 OS=Homo sapiens GN=PSMC2 PE=1 SV=3	sp|P35998|PRS7_HUMAN	49 kDa	2	5	2	2	3	2	3	3	4	4	3	2	2	2	3	2	3	6	4	3	3	2	2	4
847	Proteasome subunit alpha type-2 OS=Homo sapiens GN=PSMA2 PE=1 SV=2	PSA2_HUMAN	26 kDa	6	7	4	5	2	6	5	5	8	7	7	5	7	8	5	7	6	5	6	4	5	5	6	6
848	40S ribosomal protein S9 OS=Homo sapiens GN=RPS9 PE=1 SV=3	RS9_HUMAN	23 kDa	2	3	1	1	2	1	4	3	1	3	1	4	4	4	3	2	1	3	1	2	2	3	1	0
849	Proliferation-associated protein 2G4 OS=Homo sapiens GN=PA2G4 PE=1 SV=3	sp|Q9UQ80|PA2G4_HUMAN	44 kDa	3	6	4	10	5	8	6	6	7	8	5	5	4	6	7	8	5	6	9	9	6	7	5	4
850	Isoform 2 of 6-phosphogluconate dehydrogenase, decarboxylating OS=Homo sapiens GN=PGD	sp|P52209-2|6PGD_HUMAN (+1)	52 kDa	8	10	7	11	7	9	10	10	8	10	9	10	11	7	10	8	11	9	8	8	9	8	7	9
851	Isoform Short of Delta-1-pyrroline-5-carboxylate synthase OS=Homo sapiens GN=ALDH18A1	sp|P54886-2|P5CS_HUMAN (+1)	87 kDa	0	2	4	2	4	1	3	5	4	2	3	6	2	5	4	4	5	4	4	4	3	3	1	4
852	Carnitine O-palmitoyltransferase 1, liver isoform OS=Homo sapiens GN=CPT1A PE=1 SV=2	sp|P50416|CPT1A_HUMAN	88 kDa	2	1	2	2	2	2	0	2	3	2	0	2	0	4	1	2	1	2	2	2	2	3	2	1
853	Cluster of Translin OS=Homo sapiens GN=TSN PE=1 SV=1 (E9PGT1_HUMAN)	E9PGT1_HUMAN [4]	26 kDa	3	3	2	1	4	3	2	4	2	3	6	4	3	2	5	4	4	4	4	4	2	3	7	1
854	Cluster of Guanine nucleotide-binding protein subunit alpha-13 OS=Homo sapiens GN=GNA13 PE=1 SV=2 (sp|Q14344|GNA13_HUMAN)	sp|Q14344|GNA13_HUMAN [2]	44 kDa	2	0	2	1	0	0	2	0	0	1	2	1	1	2	0	4	0	0	1	2	1	0	0	0
855	NADP-dependent malic enzyme OS=Homo sapiens GN=ME1 PE=1 SV=1	sp|P48163|MAOX_HUMAN	64 kDa	1	2	2	0	2	1	3	2	1	0	2	1	0	3	0	0	3	2	0	3	2	2	1	0
856	Cluster of Serine/threonine-protein phosphatase PP1-alpha catalytic subunit OS=Homo sapiens GN=PPP1CA PE=1 SV=1 (sp|P62136|PP1A_HUMAN)	sp|P62136|PP1A_HUMAN [6]	38 kDa	6	5	4	9	6	6	7	6	3	6	6	7	5	7	6	5	7	4	7	5	7	5	6	5
857	Isoform 2 of V-type proton ATPase catalytic subunit A OS=Homo sapiens GN=ATP6V1A	sp|P38606-2|VATA_HUMAN (+1)	65 kDa	1	6	2	1	2	3	2	4	4	4	0	3	3	3	1	2	4	3	1	5	5	3	1	4
858	Cluster of Endoplasmin OS=Homo sapiens GN=HSP90B1 PE=1 SV=1 (ENPL_HUMAN)	ENPL_HUMAN [3]	92 kDa	17	17	18	15	17	14	19	16	14	16	16	17	16	16	16	15	16	18	16	13	15	16	17	18
859	Cluster of T-complex protein 1 subunit beta OS=Homo sapiens GN=CCT2 PE=1 SV=4 (sp|P78371|TCPB_HUMAN)	sp|P78371|TCPB_HUMAN [2]	57 kDa	6	6	4	7	7	6	5	11	5	9	7	6	9	6	9	12	5	4	9	6	7	6	10	4
860	40S ribosomal protein S18 OS=Homo sapiens GN=RPS18 PE=1 SV=3	RS18_HUMAN	18 kDa	1	4	1	5	3	2	3	4	3	0	5	3	2	3	2	4	2	4	1	2	4	3	5	4
861	Cluster of T-complex protein 1 subunit zeta OS=Homo sapiens GN=CCT6A PE=1 SV=3 (sp|P40227|TCPZ_HUMAN)	sp|P40227|TCPZ_HUMAN [2]	58 kDa	6	5	4	2	5	5	4	4	5	6	7	7	4	7	7	5	5	4	4	6	6	7	8	6
862	Cluster of Phosphoglycerate mutase 1 OS=Homo sapiens GN=PGAM1 PE=1 SV=2 (PGAM1_HUMAN)	PGAM1_HUMAN [2]	29 kDa	7	7	9	7	5	7	9	6	7	10	8	9	10	8	7	8	10	7	6	9	7	7	9	12
863	Gelsolin OS=Homo sapiens GN=GSN PE=1 SV=1	sp|P06396|GELS_HUMAN	86 kDa	14	19	19	18	17	17	14	15	13	18	15	14	10	16	19	15	19	12	20	15	14	20	16	17
864	Isoform Short of Ubiquitin carboxyl-terminal hydrolase 5 OS=Homo sapiens GN=USP5	sp|P45974-2|UBP5_HUMAN (+1)	93 kDa	3	5	8	4	3	6	2	4	4	4	7	4	2	4	5	4	7	4	5	3	7	6	2	4
865	Endophilin-B2 OS=Homo sapiens GN=SH3GLB2 PE=1 SV=1	B7ZC38_HUMAN (+1)	44 kDa	3	4	3	1	5	2	1	5	4	1	6	4	4	2	4	4	2	4	2	3	3	3	5	5
866	T-complex protein 1 subunit delta OS=Homo sapiens GN=CCT4 PE=1 SV=4	sp|P50991|TCPD_HUMAN	58 kDa	8	5	3	4	5	5	4	3	5	3	6	8	4	7	3	7	5	4	7	5	4	4	5	6
867	Annexin A5 OS=Homo sapiens GN=ANXA5 PE=1 SV=2	ANXA5_HUMAN	36 kDa	7	6	9	10	6	9	10	9	7	8	9	6	4	9	10	7	11	9	6	10	8	8	8	8
868	Dolichyl-diphosphooligosaccharide--protein glycosyltransferase subunit 1 OS=Homo sapiens GN=RPN1 PE=1 SV=1	RPN1_HUMAN	69 kDa	9	13	5	11	13	10	6	12	12	12	7	10	10	10	9	12	7	10	9	13	12	9	13	9
869	Isoform 2 of B-cell receptor-associated protein 31 OS=Homo sapiens GN=BCAP31	sp|P51572-2|BAP31_HUMAN (+1)	35 kDa	5	6	4	5	6	5	3	7	10	8	5	7	4	7	8	9	4	7	5	5	7	5	7	5
870	78 kDa glucose-regulated protein OS=Homo sapiens GN=HSPA5 PE=1 SV=2	GRP78_HUMAN	72 kDa	33	32	37	38	36	37	34	28	36	35	32	35	35	32	36	35	35	28	35	27	30	32	37	33
871	Isoform 2 of NAD(P)H-hydrate epimerase OS=Homo sapiens GN=NAXE	sp|Q8NCW5-2|NNRE_HUMAN (+1)	20 kDa	2	2	2	1	1	1	1	2	2	2	2	2	2	2	2	2	1	2	2	2	1	2	1	1
872	Cluster of Aflatoxin B1 aldehyde reductase member 2 OS=Homo sapiens GN=AKR7A2 PE=1 SV=3 (ARK72_HUMAN)	ARK72_HUMAN [3]	40 kDa	2	2	2	2	3	2	3	2	2	2	2	2	2	2	3	2	2	2	2	2	2	2	2	2
873	Isoform Beta of Apoptosis regulator BAX OS=Homo sapiens GN=BAX	sp|Q07812-2|BAX_HUMAN	24 kDa	1	1	2	1	1	1	1	2	1	1	1	1	1	1	1	2	1	1	1	1	2	1	1	2
874	Cytochrome b-c1 complex subunit 7 OS=Homo sapiens GN=UQCRB PE=1 SV=2	sp|P14927|QCR7_HUMAN	14 kDa	1	1	1	1	1	2	1	2	1	1	1	1	1	1	1	1	1	2	1	1	2	1	1	1
875	Signal recognition particle 54 kDa protein OS=Homo sapiens GN=SRP54 PE=1 SV=1	sp|P61011|SRP54_HUMAN	56 kDa	1	2	2	0	1	3	1	2	1	1	2	1	2	1	1	1	2	1	1	2	1	1	1	1
876	Isoform 2 of Annexin A11 OS=Homo sapiens GN=ANXA11	sp|P50995-2|ANX11_HUMAN (+1)	51 kDa	1	2	4	2	2	2	1	2	1	3	2	2	2	2	1	2	2	2	4	2	2	1	2	1
877	ATP synthase-coupling factor 6, mitochondrial OS=Homo sapiens GN=ATP5J PE=1 SV=1	A8MUH2_HUMAN (+2)	14 kDa	2	2	2	4	2	2	2	1	2	2	2	2	1	2	2	2	2	2	2	3	2	2	2	2
878	Isoform 3 of Nucleosome assembly protein 1-like 1 OS=Homo sapiens GN=NAP1L1	sp|P55209-3|NP1L1_HUMAN	37 kDa	1	1	1	1	1	1	1	2	1	1	1	0	1	1	1	1	1	1	1	1	1	2	1	1
879	D-tyrosyl-tRNA(Tyr) deacylase 1 OS=Homo sapiens GN=DTD1 PE=1 SV=2	DTD1_HUMAN	23 kDa	1	1	1	1	1	2	1	1	2	2	2	1	2	1	1	2	2	1	1	2	1	1	1	2
880	Putative deoxyribonuclease TATDN1 OS=Homo sapiens GN=TATDN1 PE=1 SV=2	sp|Q6P1N9|TATD1_HUMAN	34 kDa	2	1	1	1	1	1	1	1	1	1	1	2	1	1	1	2	1	1	1	2	1	2	1	2
881	Protein S100-A14 OS=Homo sapiens GN=S100A14 PE=1 SV=1	S10AE_HUMAN	12 kDa	2	1	1	1	2	2	1	1	1	2	1	2	2	1	1	2	1	1	2	2	2	1	1	2
882	Mitochondrial carrier homolog 2 OS=Homo sapiens GN=MTCH2 PE=1 SV=1	MTCH2_HUMAN	33 kDa	2	2	2	1	2	2	1	1	1	2	2	3	2	2	1	2	2	1	0	2	2	1	2	1
883	Elongation factor Tu, mitochondrial OS=Homo sapiens GN=TUFM PE=1 SV=2	EFTU_HUMAN	50 kDa	9	5	6	12	8	8	8	9	6	7	6	9	7	9	8	7	8	6	12	7	9	8	7	9
884	Isoform 2 of Signal recognition particle subunit SRP68 OS=Homo sapiens GN=SRP68	sp|Q9UHB9-2|SRP68_HUMAN (+2)	67 kDa	1	1	1	0	1	1	2	1	1	1	1	1	2	1	1	1	1	1	1	2	2	1	1	0
885	Isoform 2 of Aspartate aminotransferase, cytoplasmic OS=Homo sapiens GN=GOT1	sp|P17174-2|AATC_HUMAN (+1)	44 kDa	2	5	3	2	3	6	3	2	3	4	3	2	2	3	3	4	2	3	4	3	4	3	3	2
886	Synaptic vesicle membrane protein VAT-1 homolog OS=Homo sapiens GN=VAT1 PE=1 SV=2	sp|Q99536|VAT1_HUMAN	42 kDa	2	1	2	2	1	2	1	1	2	2	1	1	1	1	2	1	2	1	0	1	1	1	1	1
887	Dolichol-phosphate mannosyltransferase subunit 1 OS=Homo sapiens GN=DPM1 PE=1 SV=1	DPM1_HUMAN (+2)	30 kDa	1	1	1	1	2	1	1	2	2	2	1	2	1	1	2	1	3	2	1	1	2	3	2	2
888	Cluster of PCTP-like protein OS=Homo sapiens GN=STARD10 PE=1 SV=1 (A0A087WXR2_HUMAN)	A0A087WXR2_HUMAN [3]	41 kDa	1	2	2	2	2	2	0	1	2	1	2	3	2	1	2	2	1	1	2	2	2	1	2	2
889	GTP-binding protein SAR1a OS=Homo sapiens GN=SAR1A PE=1 SV=1	sp|Q9NR31|SAR1A_HUMAN	22 kDa	0	1	0	0	0	0	1	1	0	1	2	0	1	1	1	1	1	0	1	2	0	0	1	2
890	Cluster of Isoform B of Bifunctional 3'-phosphoadenosine 5'-phosphosulfate synthase 2 OS=Homo sapiens GN=PAPSS2 (sp|O95340-2|PAPS2_HUMAN)	sp|O95340-2|PAPS2_HUMAN [3]	70 kDa	0	1	1	1	1	1	1	1	1	2	1	1	1	0	1	2	1	2	1	1	2	1	1	1
891	Cluster of Transcription elongation factor B polypeptide 1 (Fragment) OS=Homo sapiens GN=TCEB1 PE=1 SV=1 (E5RHG8_HUMAN)	E5RHG8_HUMAN [3]	10 kDa	2	1	1	4	1	2	1	1	2	1	1	0	1	1	1	1	1	1	1	3	2	1	1	1
892	Cluster of Profilin OS=Homo sapiens GN=PFN2 PE=1 SV=1 (C9J0J7_HUMAN)	C9J0J7_HUMAN [5]	10 kDa	1	2	1	1	2	1	2	1	1	1	1	1	1	1	1	1	1	2	1	2	1	2	1	1
893	Cluster of Obg-like ATPase 1 OS=Homo sapiens GN=OLA1 PE=1 SV=1 (J3KQ32_HUMAN)	J3KQ32_HUMAN [2]	47 kDa	1	1	2	1	1	2	1	1	2	2	2	1	1	2	1	1	2	2	2	3	2	1	2	0
894	Isoform 2 of Partner of Y14 and mago OS=Homo sapiens GN=PYM1	sp|Q9BRP8-2|PYM1_HUMAN (+1)	23 kDa	1	1	1	1	2	1	1	1	2	1	2	2	2	3	1	1	1	1	2	2	1	2	2	1
895	Isoform 3 of Ubiquitin-conjugating enzyme E2 K OS=Homo sapiens GN=UBE2K	sp|P61086-3|UBE2K_HUMAN	17 kDa	1	1	2	1	1	2	1	1	2	2	1	2	1	2	2	1	1	2	0	1	1	2	0	1
896	Glycine--tRNA ligase OS=Homo sapiens GN=GARS PE=1 SV=3	SYG_HUMAN	83 kDa	2	3	2	1	2	2	2	1	1	2	2	3	1	3	2	1	3	1	1	2	2	2	2	1
897	Cluster of ATP-dependent 6-phosphofructokinase, platelet type OS=Homo sapiens GN=PFKP PE=1 SV=2 (sp|Q01813|PFKAP_HUMAN)	sp|Q01813|PFKAP_HUMAN [2]	86 kDa	7	7	5	6	5	6	6	5	6	7	4	7	7	5	6	6	6	5	6	7	7	7	7	6
898	Cluster of Isoform 2 of Eukaryotic initiation factor 4A-II OS=Homo sapiens GN=EIF4A2 (sp|Q14240-2|IF4A2_HUMAN)	sp|Q14240-2|IF4A2_HUMAN [5]	46 kDa	8	6	9	10	5	8	6	7	7	8	8	10	8	8	8	8	9	5	6	8	5	6	7	8
899	40S ribosomal protein S5 (Fragment) OS=Homo sapiens GN=RPS5 PE=1 SV=1	M0R0F0_HUMAN (+2)	22 kDa	2	0	1	0	2	1	2	1	1	1	1	1	3	1	0	1	1	1	2	1	1	2	0	1
900	Protein transport protein Sec61 subunit alpha isoform 1 OS=Homo sapiens GN=SEC61A1 PE=1 SV=1	B4DR61_HUMAN (+1)	53 kDa	0	0	2	1	0	1	0	2	1	1	0	1	1	0	0	2	0	2	0	0	0	1	0	1
901	Cytochrome c oxidase subunit 7A2, mitochondrial OS=Homo sapiens GN=COX7A2 PE=1 SV=1	CX7A2_HUMAN (+3)	9 kDa	2	2	1	1	2	2	1	2	2	1	2	0	2	2	1	1	0	2	1	1	1	0	1	1
902	Heme-binding protein 2 OS=Homo sapiens GN=HEBP2 PE=1 SV=1	sp|Q9Y5Z4|HEBP2_HUMAN	23 kDa	2	2	1	1	3	2	0	1	2	2	2	0	1	2	1	2	0	1	0	1	2	1	2	0
903	Cluster of 40S ribosomal protein S4, X isoform OS=Homo sapiens GN=RPS4X PE=1 SV=2 (RS4X_HUMAN)	RS4X_HUMAN [2]	30 kDa	2	2	1	5	3	2	3	2	4	2	4	3	2	5	4	1	3	3	1	1	2	3	1	2
904	40S ribosomal protein S15 OS=Homo sapiens GN=RPS15 PE=1 SV=1	A0A0B4J2B4_HUMAN (+4)	14 kDa	2	2	4	1	2	5	1	1	1	3	1	4	2	3	1	2	1	2	0	0	1	1	2	4
905	Trifunctional enzyme subunit beta, mitochondrial OS=Homo sapiens GN=HADHB PE=1 SV=3	sp|P55084|ECHB_HUMAN	51 kDa	5	3	5	4	2	5	5	2	3	3	4	3	2	4	3	4	4	3	2	3	2	3	3	2
906	Serine/threonine-protein phosphatase 2A catalytic subunit alpha isoform OS=Homo sapiens GN=PPP2CA PE=1 SV=1	sp|P67775|PP2AA_HUMAN	36 kDa	3	0	2	1	1	1	1	0	2	1	2	1	1	1	2	1	1	1	1	2	2	2	0	0
907	26S proteasome non-ATPase regulatory subunit 2 OS=Homo sapiens GN=PSMD2 PE=1 SV=3	sp|Q13200|PSMD2_HUMAN	100 kDa	1	3	3	2	2	3	3	5	3	2	3	2	3	2	3	2	4	4	1	3	4	4	5	4
908	Dentin sialophosphoprotein OS=Homo sapiens GN=DSPP PE=1 SV=2	sp|Q9NZW4|DSPP_HUMAN-DECOY	?	0	0	0	0	0	0	0	2	0	0	0	0	2	0	0	0	0	0	0	0	0	0	0	0
909	60S ribosomal protein L7 OS=Homo sapiens GN=RPL7 PE=1 SV=1	RL7_HUMAN	29 kDa	1	2	1	4	1	2	2	1	2	2	2	1	2	2	1	2	0	3	2	2	1	3	1	1
910	Adenosylhomocysteinase OS=Homo sapiens GN=AHCY PE=1 SV=4	sp|P23526|SAHH_HUMAN	48 kDa	5	5	4	5	3	3	3	4	4	6	3	3	3	4	3	5	3	5	5	5	4	3	6	5
911	Cluster of High density lipoprotein binding protein (Vigilin), isoform CRA_a OS=Homo sapiens GN=HDLBP PE=1 SV=1 (A0A024R4E5_HUMAN)	A0A024R4E5_HUMAN [4]	141 kDa	1	1	1	0	1	1	0	1	0	1	1	2	1	0	1	0	2	1	1	1	1	1	1	1
912	Isoform 4 of Pyridoxal-dependent decarboxylase domain-containing protein 1 OS=Homo sapiens GN=PDXDC1	sp|Q6P996-4|PDXD1_HUMAN (+1)	84 kDa	3	2	0	4	3	2	1	0	2	2	1	1	1	2	0	2	1	1	4	2	1	2	0	1
913	Cluster of Serum albumin OS=Homo sapiens GN=ALB PE=1 SV=1 (A0A0C4DGB6_HUMAN)	A0A0C4DGB6_HUMAN [3]	69 kDa	5	6	5	10	5	5	4	6	5	10	7	7	4	6	7	7	8	7	11	6	5	7	10	6
914	Isoform 2 of Hydroxyacyl-coenzyme A dehydrogenase, mitochondrial OS=Homo sapiens GN=HADH	sp|Q16836-2|HCDH_HUMAN	42 kDa	0	0	1	0	0	0	0	1	0	0	0	0	0	0	0	0	1	0	0	0	0	2	0	1
915	Cluster of ER membrane protein complex subunit 2 OS=Homo sapiens GN=EMC2 PE=1 SV=1 (EMC2_HUMAN)	EMC2_HUMAN [2]	35 kDa	1	2	2	1	2	2	2	2	0	2	3	1	2	1	1	1	1	4	0	3	2	3	2	1
916	Cluster of Isoform Cytoplasmic+peroxisomal of Peroxiredoxin-5, mitochondrial OS=Homo sapiens GN=PRDX5 (sp|P30044-2|PRDX5_HUMAN)	sp|P30044-2|PRDX5_HUMAN [3]	17 kDa	7	5	5	7	8	5	8	7	9	4	6	7	8	7	9	5	6	6	8	5	7	6	6	9
917	CDP-diacylglycerol--inositol 3-phosphatidyltransferase OS=Homo sapiens GN=CDIPT PE=1 SV=1	B3KY94_HUMAN (+2)	26 kDa	0	1	0	1	2	1	0	2	1	1	1	1	0	2	1	0	2	1	0	2	1	2	1	1
918	Mannosyl-oligosaccharide glucosidase OS=Homo sapiens GN=MOGS PE=1 SV=5	sp|Q13724|MOGS_HUMAN	92 kDa	2	2	2	5	3	3	2	3	2	3	3	2	2	3	3	2	2	3	2	3	2	3	5	2
919	Proteasome subunit beta type-6 OS=Homo sapiens GN=PSMB6 PE=1 SV=4	PSB6_HUMAN	25 kDa	2	1	0	2	0	2	1	1	2	2	2	2	2	1	2	0	2	3	2	2	2	2	1	2
920	Cluster of Dolichyl-diphosphooligosaccharide--protein glycosyltransferase subunit STT3A OS=Homo sapiens GN=STT3A PE=1 SV=2 (sp|P46977|STT3A_HUMAN)	sp|P46977|STT3A_HUMAN [2]	81 kDa	0	1	1	0	2	0	1	1	2	3	2	1	0	2	2	2	1	3	1	1	1	1	0	1
921	Prolyl endopeptidase OS=Homo sapiens GN=PREP PE=1 SV=2	PPCE_HUMAN	81 kDa	1	1	1	0	1	1	2	1	1	0	3	1	1	3	0	1	2	1	1	2	2	2	1	1
922	Cytoplasmic dynein 1 light intermediate chain 2 OS=Homo sapiens GN=DYNC1LI2 PE=1 SV=1	sp|O43237|DC1L2_HUMAN	54 kDa	1	3	3	1	1	2	1	1	1	0	2	2	1	2	1	1	0	2	2	3	3	1	2	1
923	Cluster of DNA-(apurinic or apyrimidinic site) lyase OS=Homo sapiens GN=APEX1 PE=1 SV=2 (APEX1_HUMAN)	APEX1_HUMAN [2]	36 kDa	6	6	3	5	6	6	4	5	6	5	7	4	7	4	5	5	4	6	7	5	3	3	6	5
924	Protein-glutamate O-methyltransferase OS=Homo sapiens GN=ARMT1 PE=1 SV=1	ARMT1_HUMAN	51 kDa	3	2	0	0	1	1	1	2	2	3	0	2	1	1	1	0	3	4	0	2	2	3	1	0
925	Isoform 3 of Clathrin interactor 1 OS=Homo sapiens GN=CLINT1	sp|Q14677-3|EPN4_HUMAN (+1)	70 kDa	0	2	0	0	0	0	0	1	1	0	0	0	0	0	0	1	0	1	0	2	1	1	1	1
926	Cytochrome b-c1 complex subunit 2, mitochondrial OS=Homo sapiens GN=UQCRC2 PE=1 SV=3	QCR2_HUMAN	48 kDa	7	6	6	12	6	7	7	6	5	8	8	7	8	7	5	8	7	6	5	6	5	7	6	6
927	Cluster of Serine/threonine-protein phosphatase 2A activator OS=Homo sapiens GN=PPP2R4 PE=1 SV=1 (A6PVN5_HUMAN)	A6PVN5_HUMAN [7]	37 kDa	1	3	0	2	3	1	2	2	3	4	2	4	3	3	5	2	2	2	4	3	3	3	1	5
928	Cluster of Adenylyl cyclase-associated protein 1 OS=Homo sapiens GN=CAP1 PE=1 SV=5 (sp|Q01518|CAP1_HUMAN)	sp|Q01518|CAP1_HUMAN [2]	52 kDa	5	5	5	5	4	2	5	7	5	5	5	4	5	5	4	4	7	6	5	6	8	6	7	2
929	Isoform 2 of Septin-9 OS=Homo sapiens GN=SEPT9	sp|Q9UHD8-2|SEPT9_HUMAN (+3)	64 kDa	2	4	3	2	4	2	3	3	1	3	3	5	2	3	2	5	2	4	5	3	3	4	3	5
930	Cluster of Protein transport protein Sec31A OS=Homo sapiens GN=SEC31A PE=1 SV=1 (D6REX3_HUMAN)	D6REX3_HUMAN [9]	136 kDa	3	5	6	2	3	5	4	3	5	3	5	1	4	3	5	1	5	3	4	3	4	3	2	5
931	Transmembrane protein 205 (Fragment) OS=Homo sapiens GN=TMEM205 PE=1 SV=1	K7ELQ9_HUMAN (+1)	19 kDa	2	3	2	2	2	2	2	2	3	2	1	4	2	2	2	4	3	1	4	2	3	2	3	2
932	Proteasome subunit alpha type OS=Homo sapiens GN=PSMA6 PE=1 SV=1	G3V5Z7_HUMAN (+1)	28 kDa	1	3	2	1	1	3	1	2	5	3	3	1	3	1	2	4	3	2	1	3	3	3	1	1
933	Cullin-associated NEDD8-dissociated protein 1 OS=Homo sapiens GN=CAND1 PE=1 SV=2	sp|Q86VP6|CAND1_HUMAN	136 kDa	5	6	5	5	8	7	6	7	4	10	9	6	4	7	7	9	7	8	5	7	6	7	8	6
934	GDP-L-fucose synthase OS=Homo sapiens GN=TSTA3 PE=1 SV=1	FCL_HUMAN	36 kDa	0	0	0	0	0	1	0	1	1	0	2	0	0	1	1	0	1	1	0	1	1	1	0	0
935	Copper chaperone for superoxide dismutase OS=Homo sapiens GN=CCS PE=1 SV=1	CCS_HUMAN (+1)	29 kDa	0	0	2	0	0	0	0	1	0	0	0	0	0	1	0	0	0	0	0	1	0	0	0	0
936	Peptidyl-prolyl cis-trans isomerase B OS=Homo sapiens GN=PPIB PE=1 SV=2	PPIB_HUMAN	24 kDa	6	6	5	6	5	7	6	4	5	5	5	5	2	6	6	7	5	4	6	6	5	5	7	7
937	Histone H1x OS=Homo sapiens GN=H1FX PE=1 SV=1	H1X_HUMAN	22 kDa	1	3	2	1	1	2	2	1	1	1	0	0	0	0	1	1	1	2	2	3	2	1	2	4
938	26S protease regulatory subunit 4 OS=Homo sapiens GN=PSMC1 PE=1 SV=1	sp|P62191|PRS4_HUMAN	49 kDa	1	3	1	1	2	1	2	2	2	2	3	2	2	3	1	2	3	2	1	2	1	2	2	4
939	Cluster of 2-oxoglutarate dehydrogenase, mitochondrial OS=Homo sapiens GN=OGDH PE=1 SV=1 (A0A0D9SFS3_HUMAN)	A0A0D9SFS3_HUMAN [4]	113 kDa	2	2	4	1	3	1	1	3	3	1	3	1	1	3	1	1	2	4	0	2	2	2	1	4
940	Cytochrome c oxidase subunit 5A, mitochondrial OS=Homo sapiens GN=COX5A PE=1 SV=2	COX5A_HUMAN (+1)	17 kDa	0	1	1	0	1	1	0	1	0	1	0	1	0	0	0	1	0	2	0	1	1	1	0	0
941	Cluster of Delta(14)-sterol reductase OS=Homo sapiens GN=TM7SF2 PE=2 SV=3 (sp|O76062|ERG24_HUMAN)	sp|O76062|ERG24_HUMAN [4]	46 kDa	0	3	3	0	1	1	3	2	2	1	3	1	1	2	2	1	3	3	1	3	2	2	1	2
942	Isoform Cytoplasmic of Fumarate hydratase, mitochondrial OS=Homo sapiens GN=FH	sp|P07954-2|FUMH_HUMAN (+1)	50 kDa	5	4	4	4	4	5	0	4	7	3	2	3	2	5	2	4	3	3	5	4	2	4	5	4
943	Cluster of Isoform 2 of Programmed cell death 6-interacting protein OS=Homo sapiens GN=PDCD6IP (sp|Q8WUM4-2|PDC6I_HUMAN)	sp|Q8WUM4-2|PDC6I_HUMAN [3]	97 kDa	5	4	6	4	2	2	3	4	5	3	7	4	3	4	4	5	6	4	5	6	4	6	5	2
944	Phosphoribosyl pyrophosphate synthase-associated protein 2 (Fragment) OS=Homo sapiens GN=PRPSAP2 PE=1 SV=1	E7EPA1_HUMAN (+2)	30 kDa	1	1	0	0	0	1	0	1	1	1	0	0	0	2	1	0	0	0	1	1	0	1	0	0
945	Proteasome subunit beta type-3 OS=Homo sapiens GN=PSMB3 PE=1 SV=2	PSB3_HUMAN	23 kDa	1	2	3	2	2	2	1	2	1	2	2	3	2	2	3	1	2	1	1	2	2	2	2	2
946	Hydrocephalus-inducing protein homolog OS=Homo sapiens GN=HYDIN PE=1 SV=3	sp|Q4G0P3|HYDIN_HUMAN	576 kDa	0	2	0	0	0	0	0	1	0	0	3	0	0	2	0	0	1	1	0	3	0	3	0	0
947	Isoform 2 of Endothelial differentiation-related factor 1 OS=Homo sapiens GN=EDF1	sp|O60869-2|EDF1_HUMAN (+2)	15 kDa	0	2	1	0	0	0	0	0	0	0	2	0	0	1	1	0	0	0	0	0	1	1	0	0
948	Acidic leucine-rich nuclear phosphoprotein 32 family member A OS=Homo sapiens GN=ANP32A PE=1 SV=1	AN32A_HUMAN (+1)	29 kDa	5	3	3	4	3	3	4	3	3	4	3	4	5	3	3	4	3	3	5	3	2	3	3	4
949	Cluster of Protein-L-isoaspartate O-methyltransferase OS=Homo sapiens GN=PCMT1 PE=1 SV=1 (A0A0A0MRJ6_HUMAN)	A0A0A0MRJ6_HUMAN [3]	30 kDa	2	3	2	1	1	2	2	2	1	3	3	3	3	2	3	1	2	3	1	3	3	2	2	1
950	Eukaryotic translation initiation factor 3 subunit A OS=Homo sapiens GN=EIF3A PE=1 SV=1	sp|Q14152|EIF3A_HUMAN	167 kDa	0	0	1	0	0	0	1	1	2	0	1	0	1	1	0	0	1	2	0	1	0	1	0	0
951	AP-1 complex subunit gamma-1 OS=Homo sapiens GN=AP1G1 PE=1 SV=5	sp|O43747|AP1G1_HUMAN	91 kDa	2	1	1	0	0	1	1	2	2	3	3	0	0	2	3	1	3	2	1	1	1	3	0	2
952	DnaJ homolog subfamily C member 9 OS=Homo sapiens GN=DNAJC9 PE=1 SV=1	DNJC9_HUMAN	30 kDa	0	2	0	0	1	0	0	1	1	0	0	0	0	0	0	0	0	2	0	0	1	1	0	1
953	Cluster of Isoform 2 of Dynamin-2 OS=Homo sapiens GN=DNM2 (sp|P50570-2|DYN2_HUMAN)	sp|P50570-2|DYN2_HUMAN [9]	98 kDa	1	2	1	1	2	2	2	3	1	1	2	2	0	2	2	2	3	2	2	3	3	3	3	2
954	Eukaryotic initiation factor 4A-III OS=Homo sapiens GN=EIF4A3 PE=1 SV=4	IF4A3_HUMAN	47 kDa	1	3	1	2	2	2	2	2	3	2	1	3	2	3	2	2	2	2	4	3	2	2	2	2
955	Cluster of Neutral alpha-glucosidase AB OS=Homo sapiens GN=GANAB PE=1 SV=3 (sp|Q14697|GANAB_HUMAN)	sp|Q14697|GANAB_HUMAN [2]	107 kDa	21	18	14	20	24	20	18	20	23	22	23	20	19	20	23	21	22	21	25	20	20	21	17	22
956	Cluster of Golgi autoantigen, golgin subfamily a, 2, isoform CRA_a OS=Homo sapiens GN=GOLGA2 PE=1 SV=1 (A0A0C4DGS5_HUMAN)	A0A0C4DGS5_HUMAN [3]	112 kDa	1	0	0	1	1	1	0	0	1	0	1	0	0	1	1	0	0	0	1	0	1	1	2	0
957	Cluster of Isoform 2 of Ras-related protein Rab-2A OS=Homo sapiens GN=RAB2A (sp|P61019-2|RAB2A_HUMAN)	sp|P61019-2|RAB2A_HUMAN [3]	21 kDa	5	3	4	5	3	3	5	3	4	4	4	6	4	5	4	5	4	4	5	4	4	3	3	5
958	Calcium-binding mitochondrial carrier protein SCaMC-1 OS=Homo sapiens GN=SLC25A24 PE=1 SV=2	sp|Q6NUK1|SCMC1_HUMAN	53 kDa	1	1	2	4	2	1	2	3	2	2	1	0	1	1	3	1	2	2	0	2	2	2	2	1
959	Cluster of Regulation of nuclear pre-mRNA domain-containing protein 1B OS=Homo sapiens GN=RPRD1B PE=1 SV=1 (RPR1B_HUMAN)	RPR1B_HUMAN [5]	37 kDa	0	0	0	0	1	1	0	0	1	2	1	0	0	3	0	0	1	0	0	0	1	0	1	0
960	Cluster of Dolichyl-diphosphooligosaccharide--protein glycosyltransferase 48 kDa subunit OS=Homo sapiens GN=DDOST PE=1 SV=1 (A0A0C4DGS1_HUMAN)	A0A0C4DGS1_HUMAN [3]	49 kDa	2	1	2	1	2	1	2	4	0	1	2	2	1	3	0	1	3	3	2	3	2	4	5	5
961	BPI fold-containing family B member 3 OS=Homo sapiens GN=BPIFB3 PE=2 SV=2	BPIB3_HUMAN	50 kDa	0	0	0	0	0	1	0	0	0	0	1	0	0	1	0	0	0	0	0	2	0	1	0	0
962	Cluster of Hypoxia up-regulated protein 1 OS=Homo sapiens GN=HYOU1 PE=1 SV=1 (sp|Q9Y4L1|HYOU1_HUMAN)	sp|Q9Y4L1|HYOU1_HUMAN [3]	111 kDa	17	19	20	16	17	21	14	17	18	20	16	18	16	14	16	19	22	16	21	16	17	16	16	18
963	Protein FAM162A OS=Homo sapiens GN=FAM162A PE=1 SV=2	F162A_HUMAN (+1)	17 kDa	1	0	0	1	1	0	0	0	1	1	2	2	0	2	1	0	1	2	0	2	2	2	0	1
964	Thioredoxin OS=Homo sapiens GN=TXN PE=1 SV=3	sp|P10599|THIO_HUMAN	12 kDa	2	2	2	2	2	3	2	2	2	2	2	2	2	2	2	2	2	2	2	2	2	2	2	2
965	SH3 domain-binding glutamic acid-rich-like protein 3 OS=Homo sapiens GN=SH3BGRL3 PE=1 SV=1	A0A087WV23_HUMAN	24 kDa	1	2	2	1	2	2	2	2	2	2	2	2	2	2	2	2	2	2	1	2	2	2	3	2
966	Cluster of Isoform 6 of RNA-binding protein EWS OS=Homo sapiens GN=EWSR1 (sp|Q01844-6|EWS_HUMAN)	sp|Q01844-6|EWS_HUMAN [3]	63 kDa	1	1	1	2	1	1	1	1	1	1	1	1	1	1	1	1	1	1	1	1	1	1	1	2
967	Isoform 2 of Mannose-1-phosphate guanyltransferase alpha OS=Homo sapiens GN=GMPPA	sp|Q96IJ6-2|GMPPA_HUMAN	52 kDa	1	1	1	1	1	1	1	1	1	1	1	1	1	1	1	1	1	1	1	1	1	2	1	1
968	Methylcytosine dioxygenase TET1 OS=Homo sapiens GN=TET1 PE=1 SV=2	sp|Q8NFU7|TET1_HUMAN-DECOY	?	0	2	0	0	1	0	0	0	0	0	0	0	0	0	0	0	0	0	0	0	0	0	0	1
969	Isoform Long of Ubiquitin fusion degradation protein 1 homolog OS=Homo sapiens GN=UFD1L	sp|Q92890-1|UFD1_HUMAN (+1)	39 kDa	0	0	0	0	0	0	0	0	0	0	0	0	0	0	0	0	0	0	0	2	0	0	0	0
970	Interferon regulatory factor 2-binding protein-like OS=Homo sapiens GN=IRF2BPL PE=1 SV=1	I2BPL_HUMAN	83 kDa	0	0	0	0	0	0	0	0	0	0	0	0	0	0	0	0	0	0	0	2	0	1	1	0
971	Serine/threonine-protein phosphatase 4 catalytic subunit OS=Homo sapiens GN=PPP4C PE=1 SV=1	PP4C_HUMAN	35 kDa	2	1	0	0	0	0	0	0	0	0	0	0	0	0	0	0	0	0	0	1	0	0	0	0
972	SAP30-binding protein OS=Homo sapiens GN=SAP30BP PE=1 SV=1	F5H478_HUMAN (+5)	19 kDa	0	2	0	0	0	0	0	0	0	0	0	0	0	0	0	0	0	0	0	0	0	1	0	0
973	Isoform 2 of Sequestosome-1 OS=Homo sapiens GN=SQSTM1	sp|Q13501-2|SQSTM_HUMAN (+1)	39 kDa	0	0	0	0	0	0	0	0	0	0	0	0	0	0	0	0	0	0	2	0	0	0	0	0
