# Supplementary material for: Lysine in Combination With Estradiol Promote Dissemination of Estrogen Receptor Positive Breast Cancer via Upregulation of U2AF1 and RPN2 Proteins
Source: Front Oncol. 2020 Nov 30;10:598684. doi: 10.3389/fonc.2020.598684 (PMC7734348; doi:10.3389/fonc.2020.598684)
Supplement: Supplementary file 2 [file DataSheet_2.xlsx]

## Sheet: T47D LC-MS data
				E2						E2+Lysine						Lysine						Control
Code number	MS/MS View:1227 Proteins in 787 Clusters<BR>With 8 Decoys and 65 Filtered Out	Accession Number	Molecular Weight	180306_C1	180306_C2	180306_C3	180306_C4	180306_C5	180306_C6	180306_D1	180306_D2	180306_D3	180306_D4	180306_D5	180306_D6	180306_B1	180306_B2	180306_B3	180306_B4	180306_B5	180306_B6	180306_A1	180306_A2	180306_A3	180306_A4	180306_A5	180306_A6
1	Dihydrolipoyllysine-residue succinyltransferase component of 2-oxoglutarate dehydrogenase complex, mitochondrial OS=Homo sapiens GN=DLST PE=1 SV=4	sp|P36957|ODO2_HUMAN	49 kDa	5	4	7	3	5	4	4	3	3	3	3	3	5	4	4	5	4	5	5	5	4	5	6	5
2	Cluster of Isoform 2 of Transketolase OS=Homo sapiens GN=TKT (sp|P29401-2|TKT_HUMAN)	sp|P29401-2|TKT_HUMAN [3]	69 kDa	8	7	12	13	11	12	10	9	11	12	7	12	11	6	9	10	6	11	5	7	7	4	6	5
3	3-ketoacyl-CoA thiolase, peroxisomal (Fragment) OS=Homo sapiens GN=ACAA1 PE=1 SV=1	H7C131_HUMAN (+1)	30 kDa	2	3	2	1	2	2	1	2	1	1	1	1	0	3	1	2	0	2	2	3	3	3	2	2
4	Pyridoxal kinase OS=Homo sapiens GN=PDXK PE=1 SV=1	sp|O00764|PDXK_HUMAN	35 kDa	3	3	2	3	3	1	3	3	2	2	3	2	0	1	2	2	2	2	1	1	1	1	2	1
5	Isoform Monomeric of Arginine--tRNA ligase, cytoplasmic OS=Homo sapiens GN=RARS	sp|P54136-2|SYRC_HUMAN (+1)	67 kDa	2	2	2	2	2	3	1	1	1	3	0	1	2	2	1	2	2	1	3	3	3	3	3	3
6	Hydroxyacyl-coenzyme A dehydrogenase, mitochondrial OS=Homo sapiens GN=HADH PE=1 SV=1	A0A0A0MSE2_HUMAN (+1)	42 kDa	3	3	2	3	1	3	0	2	2	2	1	2	1	1	2	2	1	3	3	3	3	3	3	3
7	Cluster of Isoform 2 of Ras-related protein Rab-5C OS=Homo sapiens GN=RAB5C (sp|P51148-2|RAB5C_HUMAN)	sp|P51148-2|RAB5C_HUMAN [2]	27 kDa	3	3	5	5	2	5	2	5	4	3	2	4	6	6	5	4	4	6	6	5	7	5	6	6
8	Proliferating cell nuclear antigen OS=Homo sapiens GN=PCNA PE=1 SV=1	PCNA_HUMAN	29 kDa	1	2	1	0	0	0	0	0	1	0	0	0	2	0	1	0	0	1	2	1	1	1	1	1
9	60S ribosomal protein L37a OS=Homo sapiens GN=RPL37A PE=1 SV=2	RL37A_HUMAN	10 kDa	2	2	7	3	1	0	4	5	4	4	5	2	0	0	0	0	1	1	0	0	3	1	3	1
10	Cluster of Actin, cytoplasmic 1 OS=Homo sapiens GN=ACTB PE=1 SV=1 (ACTB_HUMAN)	ACTB_HUMAN [11]	42 kDa	42	39	31	55	40	45	65	54	69	69	106	66	46	38	67	51	52	46	26	25	30	37	59	54
11	Cluster of 60S acidic ribosomal protein P0 OS=Homo sapiens GN=RPLP0 PE=1 SV=1 (sp|P05388|RLA0_HUMAN)	sp|P05388|RLA0_HUMAN [3]	34 kDa	6	6	6	3	5	5	4	2	3	4	2	3	2	5	6	5	7	6	6	4	4	5	4	5
12	Cluster of ADP/ATP translocase 2 OS=Homo sapiens GN=SLC25A5 PE=1 SV=7 (ADT2_HUMAN)	ADT2_HUMAN [4]	33 kDa	5	4	6	3	3	4	2	4	4	5	2	3	5	5	2	3	5	4	7	7	6	4	5	5
13	Cluster of Peptidyl-prolyl cis-trans isomerase FKBP4 OS=Homo sapiens GN=FKBP4 PE=1 SV=3 (FKBP4_HUMAN)	FKBP4_HUMAN [3]	52 kDa	6	5	5	3	2	6	7	5	8	6	6	4	5	7	8	3	4	6	4	3	4	5	4	3
14	Keratin, type II cytoskeletal 1 OS=Homo sapiens GN=KRT1 PE=1 SV=6	K2C1_HUMAN	66 kDa	2	9	8	7	4	2	5	2	2	1	2	6	23	5	3	12	8	7	5	11	6	8	18	12
15	Isoform 2 of Electron transfer flavoprotein subunit beta OS=Homo sapiens GN=ETFB	sp|P38117-2|ETFB_HUMAN (+1)	37 kDa	3	3	4	3	2	1	1	1	1	1	0	1	0	3	2	0	0	3	3	1	3	3	3	1
16	Cluster of Transcription elongation factor A protein 1 OS=Homo sapiens GN=TCEA1 PE=1 SV=2 (sp|P23193|TCEA1_HUMAN)	sp|P23193|TCEA1_HUMAN [4]	34 kDa	1	1	1	2	1	1	0	0	1	0	0	0	2	0	2	0	2	1	2	1	3	2	0	2
17	Cluster of Rho GDP-dissociation inhibitor 1 (Fragment) OS=Homo sapiens GN=ARHGDIA PE=1 SV=7 (J3KTF8_HUMAN)	J3KTF8_HUMAN [3]	22 kDa	2	2	3	3	2	3	2	4	2	2	1	2	4	6	4	4	4	4	4	4	3	3	4	4
18	eIF-2-alpha kinase activator GCN1 OS=Homo sapiens GN=GCN1 PE=1 SV=6	GCN1_HUMAN	293 kDa	0	2	0	3	1	2	3	2	2	2	2	1	0	1	4	2	0	2	0	0	1	0	2	1
19	UMP-CMP kinase OS=Homo sapiens GN=CMPK1 PE=1 SV=1	Q5T0D2_HUMAN (+1)	19 kDa	1	3	2	0	0	0	0	0	0	0	0	0	1	1	1	0	1	0	1	1	1	1	0	0
20	Isoform 2 of Annexin A11 OS=Homo sapiens GN=ANXA11	sp|P50995-2|ANX11_HUMAN (+1)	51 kDa	1	0	0	1	0	2	0	0	0	0	0	0	1	0	0	0	1	0	1	1	1	1	0	0
21	Emerin OS=Homo sapiens GN=EMD PE=1 SV=1	EMD_HUMAN	29 kDa	1	1	1	1	0	1	1	1	1	2	1	1	1	1	2	1	0	2	1	0	0	0	1	0
22	Serpin H1 OS=Homo sapiens GN=SERPINH1 PE=1 SV=2	SERPH_HUMAN	46 kDa	1	0	1	1	2	1	0	0	1	0	1	0	1	2	1	1	1	2	1	1	1	2	1	1
23	Thioredoxin OS=Homo sapiens GN=TXN PE=1 SV=3	sp|P10599|THIO_HUMAN	12 kDa	3	1	3	3	3	4	2	2	1	3	1	1	2	3	3	2	4	4	2	5	3	4	3	3
24	Isoform 2 of Heterogeneous nuclear ribonucleoprotein M OS=Homo sapiens GN=HNRNPM	sp|P52272-2|HNRPM_HUMAN	74 kDa	3	4	6	3	3	3	3	3	2	4	2	2	4	4	2	2	6	3	5	5	7	4	3	4
25	Isoform 2 of Heterogeneous nuclear ribonucleoprotein R OS=Homo sapiens GN=HNRNPR	sp|O43390-2|HNRPR_HUMAN (+1)	71 kDa	3	3	2	3	1	3	2	1	1	2	2	1	4	4	2	3	1	3	3	4	6	2	2	4
26	Cluster of Protein NipSnap homolog 2 OS=Homo sapiens GN=GBAS PE=1 SV=1 (F8WBI5_HUMAN)	F8WBI5_HUMAN [2]	16 kDa	1	2	1	1	0	0	0	0	0	1	0	0	1	1	1	0	0	1	4	0	1	2	2	2
27	Cluster of Isoform 2 of Clathrin heavy chain 1 OS=Homo sapiens GN=CLTC (sp|Q00610-2|CLH1_HUMAN)	sp|Q00610-2|CLH1_HUMAN [4]	188 kDa	26	22	23	23	24	28	21	28	21	27	29	22	18	23	21	24	18	24	22	13	11	17	20	22
28	Cluster of Isoform 3 of Proteasome activator complex subunit 1 OS=Homo sapiens GN=PSME1 (sp|Q06323-3|PSME1_HUMAN)	sp|Q06323-3|PSME1_HUMAN [2]	27 kDa	2	3	1	1	2	2	2	3	2	1	1	2	2	3	2	2	2	2	3	4	3	3	3	2
29	Beta-galactosidase OS=Homo sapiens GN=GLB1 PE=1 SV=1	E7EQ29_HUMAN (+2)	60 kDa	2	2	3	3	3	3	2	2	3	2	1	2	2	2	2	4	4	3	4	4	3	2	3	3
30	Cluster of Isoform 3 of Sodium/potassium-transporting ATPase subunit alpha-1 OS=Homo sapiens GN=ATP1A1 (sp|P05023-3|AT1A1_HUMAN)	sp|P05023-3|AT1A1_HUMAN [6]	110 kDa	4	2	3	2	3	2	2	3	3	2	1	2	4	3	5	3	4	5	5	4	3	3	3	3
31	Cluster of Neutral amino acid transporter B(0) OS=Homo sapiens GN=SLC1A5 PE=1 SV=2 (sp|Q15758|AAAT_HUMAN)	sp|Q15758|AAAT_HUMAN [2]	57 kDa	2	2	1	1	2	2	2	1	0	1	1	2	0	2	2	2	1	2	2	4	3	2	2	2
32	Protein ATP5J2-PTCD1 OS=Homo sapiens GN=ATP5J2-PTCD1 PE=4 SV=1	G3V325_HUMAN	84 kDa	3	2	2	2	1	3	2	3	1	2	2	1	0	1	1	1	2	0	3	3	3	2	3	3
33	Cluster of Methionine--tRNA ligase, cytoplasmic OS=Homo sapiens GN=MARS PE=1 SV=2 (sp|P56192|SYMC_HUMAN)	sp|P56192|SYMC_HUMAN [2]	101 kDa	1	2	3	3	1	1	2	3	1	3	1	1	0	4	2	1	0	4	5	3	4	4	3	2
34	40S ribosomal protein S28 OS=Homo sapiens GN=RPS28 PE=1 SV=1	RS28_HUMAN	8 kDa	1	2	0	2	1	0	0	0	1	0	0	1	1	1	2	0	0	1	1	3	3	1	1	1
35	Isoform 2 of Ester hydrolase C11orf54 OS=Homo sapiens GN=C11orf54	sp|Q9H0W9-2|CK054_HUMAN (+2)	33 kDa	3	3	4	1	3	2	2	2	1	3	1	1	1	3	2	3	4	4	3	4	6	3	3	2
36	Cluster of Nucleolin OS=Homo sapiens GN=NCL PE=1 SV=3 (NUCL_HUMAN)	NUCL_HUMAN [2]	77 kDa	8	9	11	9	10	9	8	9	10	9	8	10	8	8	12	8	7	10	5	5	4	7	10	7
37	Cluster of Endoplasmin OS=Homo sapiens GN=HSP90B1 PE=1 SV=1 (ENPL_HUMAN)	ENPL_HUMAN [2]	92 kDa	11	12	9	13	9	13	19	13	19	20	37	20	14	10	15	12	10	9	11	9	14	7	16	12
38	Cluster of Isoform 2 of Fructose-bisphosphate aldolase A OS=Homo sapiens GN=ALDOA (sp|P04075-2|ALDOA_HUMAN)	sp|P04075-2|ALDOA_HUMAN [3]	45 kDa	50	43	37	40	34	48	40	54	42	51	41	46	19	30	37	44	49	46	11	24	26	39	32	48
39	Isoform 2 of Cytoskeleton-associated protein 5 OS=Homo sapiens GN=CKAP5	sp|Q14008-2|CKAP5_HUMAN (+2)	219 kDa	1	1	0	1	1	0	0	0	0	0	0	0	0	2	1	1	0	0	2	1	1	0	0	1
40	Isoform 2 of Malignant T-cell-amplified sequence 1 OS=Homo sapiens GN=MCTS1	sp|Q9ULC4-2|MCTS1_HUMAN (+2)	19 kDa	0	0	1	0	0	0	0	1	0	0	0	0	0	1	1	0	0	0	1	1	0	1	1	2
41	Transcriptional activator protein Pur-beta OS=Homo sapiens GN=PURB PE=1 SV=3	PURB_HUMAN	33 kDa	1	1	1	2	1	2	2	2	2	2	1	2	1	1	2	1	1	2	0	1	1	1	2	1
42	Valine--tRNA ligase (Fragment) OS=Homo sapiens GN=VARS PE=1 SV=1	A0A140T936_HUMAN (+1)	132 kDa	1	1	1	3	2	2	2	1	2	2	2	1	1	2	1	1	2	1	2	3	3	2	3	2
43	Cluster of Isoform 3 of Septin-2 OS=Homo sapiens GN=SEPT2 (sp|Q15019-3|SEPT2_HUMAN)	sp|Q15019-3|SEPT2_HUMAN [2]	43 kDa	3	2	3	3	2	3	3	3	3	3	3	1	1	4	2	3	2	2	4	5	4	3	3	5
44	Cluster of Alanine--tRNA ligase, cytoplasmic OS=Homo sapiens GN=AARS PE=1 SV=2 (sp|P49588|SYAC_HUMAN)	sp|P49588|SYAC_HUMAN [2]	107 kDa	7	7	6	12	5	7	9	9	7	7	8	9	4	6	11	5	7	7	6	4	6	3	9	6
45	Cluster of Isoform 4 of Signal recognition particle subunit SRP68 OS=Homo sapiens GN=SRP68 (sp|Q9UHB9-4|SRP68_HUMAN)	sp|Q9UHB9-4|SRP68_HUMAN [3]	66 kDa	0	0	1	0	0	2	0	0	0	0	0	0	0	0	1	0	0	0	2	1	4	0	1	1
46	Cluster of Importin subunit beta-1 OS=Homo sapiens GN=KPNB1 PE=1 SV=2 (sp|Q14974|IMB1_HUMAN)	sp|Q14974|IMB1_HUMAN [2]	97 kDa	5	4	5	8	3	6	5	4	7	4	5	3	2	4	7	5	2	5	5	7	10	7	7	6
47	Prohibitin-2 OS=Homo sapiens GN=PHB2 PE=1 SV=1	F5GY37_HUMAN (+2)	30 kDa	0	2	1	1	1	2	3	1	2	3	3	1	1	1	2	2	2	2	0	0	1	2	1	1
48	Hypoxia up-regulated protein 1 OS=Homo sapiens GN=HYOU1 PE=1 SV=1	sp|Q9Y4L1|HYOU1_HUMAN	111 kDa	7	9	7	8	9	9	9	8	7	9	10	7	7	5	7	4	8	6	5	7	3	3	6	9
49	Cluster of Tropomyosin alpha-3 chain OS=Homo sapiens GN=TPM3 PE=1 SV=1 (J3KN67_HUMAN)	J3KN67_HUMAN [12]	33 kDa	5	4	4	4	3	1	4	3	2	2	2	1	2	6	2	3	2	5	4	3	3	5	3	5
50	Cluster of Isoform 2 of Heat shock protein HSP 90-alpha OS=Homo sapiens GN=HSP90AA1 (sp|P07900-2|HS90A_HUMAN)	sp|P07900-2|HS90A_HUMAN [7]	98 kDa	41	42	41	37	39	55	44	51	66	47	46	51	36	38	43	39	40	43	40	40	44	33	41	48
51	Cluster of Alpha-enolase OS=Homo sapiens GN=ENO1 PE=1 SV=2 (sp|P06733|ENOA_HUMAN)	sp|P06733|ENOA_HUMAN [4]	47 kDa	22	21	19	35	20	38	47	44	33	40	46	27	16	19	40	27	25	24	21	17	25	40	33	29
52	Cluster of Isoform 2 of Electron transfer flavoprotein subunit alpha, mitochondrial OS=Homo sapiens GN=ETFA (sp|P13804-2|ETFA_HUMAN)	sp|P13804-2|ETFA_HUMAN [2]	30 kDa	6	9	5	6	5	5	7	9	8	7	5	8	5	5	6	8	6	6	5	5	7	6	3	6
53	Cluster of Isoform 3 of Hematological and neurological expressed 1 protein OS=Homo sapiens GN=HN1 (sp|Q9UK76-3|HN1_HUMAN)	sp|Q9UK76-3|HN1_HUMAN [3]	11 kDa	2	2	2	1	1	2	1	1	1	3	2	2	2	2	2	1	2	2	1	1	0	1	0	1
54	Cluster of Peroxiredoxin-1 (Fragment) OS=Homo sapiens GN=PRDX1 PE=1 SV=1 (A0A0A0MSI0_HUMAN)	A0A0A0MSI0_HUMAN [3]	19 kDa	9	8	9	6	5	7	4	4	3	3	3	6	8	7	7	7	4	5	6	8	6	8	4	4
55	Acylamino-acid-releasing enzyme OS=Homo sapiens GN=APEH PE=1 SV=4	ACPH_HUMAN (+1)	81 kDa	2	2	3	1	2	2	3	2	0	1	1	0	5	2	4	3	1	2	4	3	3	4	2	1
56	Protein FAM83H OS=Homo sapiens GN=FAM83H PE=1 SV=3	FA83H_HUMAN (+1)	127 kDa	2	2	1	0	1	1	1	1	0	0	0	1	0	2	0	0	0	0	1	1	3	1	1	2
57	Acetyl-CoA acetyltransferase, cytosolic OS=Homo sapiens GN=ACAT2 PE=1 SV=2	sp|Q9BWD1|THIC_HUMAN	41 kDa	1	0	1	1	0	2	4	1	1	2	5	1	0	0	3	1	1	1	1	0	0	0	1	1
58	Flap endonuclease 1 OS=Homo sapiens GN=FEN1 PE=1 SV=1	sp|P39748|FEN1_HUMAN	43 kDa	1	2	1	2	2	1	1	2	2	2	0	1	1	1	2	1	2	2	3	1	3	2	3	3
59	Vesicle-fusing ATPase OS=Homo sapiens GN=NSF PE=1 SV=1	I3L0N3_HUMAN (+2)	82 kDa	1	3	3	2	1	2	2	2	0	1	0	1	0	2	2	2	2	1	2	3	3	1	2	2
60	Cluster of Probable 2-oxoglutarate dehydrogenase E1 component DHKTD1, mitochondrial OS=Homo sapiens GN=DHTKD1 PE=1 SV=2 (DHTK1_HUMAN)	DHTK1_HUMAN [2]	103 kDa	3	2	3	3	2	3	2	2	1	3	1	0	1	4	2	2	0	3	3	5	3	2	3	2
61	Thymosin beta-4 OS=Homo sapiens GN=TMSB4X PE=1 SV=2	TYB4_HUMAN	5 kDa	2	1	3	2	1	1	1	1	1	2	1	1	2	1	1	1	1	2	0	1	0	1	1	0
62	Exportin-2 OS=Homo sapiens GN=CSE1L PE=1 SV=3	sp|P55060|XPO2_HUMAN	110 kDa	3	2	2	3	3	3	2	1	2	3	0	2	2	4	3	2	0	2	4	4	3	2	3	2
63	Calmodulin (Fragment) OS=Homo sapiens GN=CALM2 PE=1 SV=1	H0Y7A7_HUMAN	21 kDa	3	2	3	3	3	2	3	3	2	3	2	2	4	3	2	4	2	2	3	3	3	3	3	4
64	Cluster of Isoform 2 of Ras-related protein Rab-2A OS=Homo sapiens GN=RAB2A (sp|P61019-2|RAB2A_HUMAN)	sp|P61019-2|RAB2A_HUMAN [3]	21 kDa	3	4	3	3	4	4	4	4	3	3	1	1	5	3	3	3	5	4	4	5	6	4	3	4
65	Cluster of Myosin regulatory light chain 12A OS=Homo sapiens GN=MYL12A PE=1 SV=1 (J3QRS3_HUMAN)	J3QRS3_HUMAN [4]	20 kDa	2	3	1	2	3	1	2	1	0	3	2	0	0	3	1	3	0	2	3	1	3	4	3	3
66	Cullin-associated NEDD8-dissociated protein 1 OS=Homo sapiens GN=CAND1 PE=1 SV=2	sp|Q86VP6|CAND1_HUMAN	136 kDa	5	4	4	3	4	5	4	5	3	4	3	4	4	5	4	5	4	4	6	5	7	6	3	5
67	Cluster of Isoform 2 of Heat shock protein 75 kDa, mitochondrial OS=Homo sapiens GN=TRAP1 (sp|Q12931-2|TRAP1_HUMAN)	sp|Q12931-2|TRAP1_HUMAN [2]	74 kDa	6	6	4	3	4	5	3	4	4	3	1	3	4	6	4	4	5	6	4	5	7	4	3	5
68	40S ribosomal protein S6 OS=Homo sapiens GN=RPS6 PE=1 SV=1	RS6_HUMAN	29 kDa	0	0	2	1	1	0	0	0	0	0	1	0	1	0	2	1	0	0	1	0	3	1	1	1
69	DnaJ homolog subfamily B member 1 OS=Homo sapiens GN=DNAJB1 PE=1 SV=4	sp|P25685|DNJB1_HUMAN	38 kDa	1	1	1	2	1	1	2	1	0	1	1	0	0	3	1	1	1	0	2	1	3	1	2	2
70	Isoform 2 of Acylpyruvase FAHD1, mitochondrial OS=Homo sapiens GN=FAHD1	sp|Q6P587-2|FAHD1_HUMAN	25 kDa	3	2	0	1	1	0	2	1	1	3	2	2	1	3	2	3	2	0	1	1	0	0	2	1
71	Cluster of Delta-1-pyrroline-5-carboxylate dehydrogenase, mitochondrial OS=Homo sapiens GN=ALDH4A1 PE=1 SV=3 (sp|P30038|AL4A1_HUMAN)	sp|P30038|AL4A1_HUMAN [2]	62 kDa	1	1	2	1	2	1	1	1	0	1	1	1	1	1	1	1	1	1	3	1	3	1	2	1
72	Lysosomal alpha-glucosidase OS=Homo sapiens GN=GAA PE=1 SV=4	LYAG_HUMAN	105 kDa	2	2	1	1	1	0	1	1	1	1	0	1	4	2	1	0	1	1	1	3	3	1	1	2
73	Poly [ADP-ribose] polymerase 1 OS=Homo sapiens GN=PARP1 PE=1 SV=4	PARP1_HUMAN	113 kDa	2	3	2	3	1	2	3	2	2	2	5	3	1	2	2	1	1	1	1	1	1	2	1	3
74	Cluster of Heat shock 70 kDa protein 4 OS=Homo sapiens GN=HSPA4 PE=1 SV=4 (sp|P34932|HSP74_HUMAN)	sp|P34932|HSP74_HUMAN [2]	94 kDa	1	3	3	3	0	3	2	2	3	3	3	2	2	5	3	3	4	3	6	5	3	3	3	3
75	D-3-phosphoglycerate dehydrogenase OS=Homo sapiens GN=PHGDH PE=1 SV=4	SERA_HUMAN	57 kDa	3	3	6	3	4	4	5	5	3	3	5	3	4	5	4	5	4	7	3	3	3	3	3	3
76	Histone H1.5 OS=Homo sapiens GN=HIST1H1B PE=1 SV=3	H15_HUMAN	23 kDa	6	3	4	2	2	2	3	5	6	3	5	4	4	5	4	4	4	3	4	1	1	3	3	4
77	Isoform 2 of 26S protease regulatory subunit 6B OS=Homo sapiens GN=PSMC4	sp|P43686-2|PRS6B_HUMAN (+1)	44 kDa	0	1	0	1	0	1	2	1	2	1	1	0	0	0	2	0	0	2	0	0	0	0	1	1
78	Eukaryotic translation initiation factor 4H OS=Homo sapiens GN=EIF4H PE=1 SV=5	sp|Q15056|IF4H_HUMAN	27 kDa	1	2	1	2	1	2	1	1	1	1	1	1	2	2	2	1	1	1	1	1	3	3	3	1
79	Isoform 2 of Glucose-6-phosphate isomerase OS=Homo sapiens GN=GPI	sp|P06744-2|G6PI_HUMAN	64 kDa	3	4	4	4	3	3	3	4	6	5	5	7	2	2	5	3	4	4	4	1	1	4	3	5
80	Interferon-induced GTP-binding protein Mx1 OS=Homo sapiens GN=MX1 PE=1 SV=4	sp|P20591|MX1_HUMAN	76 kDa	0	0	0	1	1	1	0	0	0	0	0	0	0	0	2	1	0	0	0	0	1	1	1	0
81	Mitochondrial import receptor subunit TOM22 homolog OS=Homo sapiens GN=TOMM22 PE=1 SV=3	TOM22_HUMAN	16 kDa	1	2	1	1	2	1	1	0	1	0	1	0	1	1	1	1	1	2	1	1	1	1	1	1
82	Isoform 6 of Unconventional myosin-VI OS=Homo sapiens GN=MYO6	sp|Q9UM54-6|MYO6_HUMAN	149 kDa	0	1	2	1	2	1	1	1	1	1	0	0	1	1	1	1	2	1	2	1	1	1	2	1
83	Cluster of Isoform 2 of Keratin, type II cytoskeletal 8 OS=Homo sapiens GN=KRT8 (sp|P05787-2|K2C8_HUMAN)	sp|P05787-2|K2C8_HUMAN [21]	57 kDa	45	49	45	43	38	45	32	38	38	42	36	43	67	39	34	40	56	42	39	53	41	38	58	51
84	Cluster of Heat shock 70 kDa protein 1B OS=Homo sapiens GN=HSPA1B PE=1 SV=1 (A0A0G2JIW1_HUMAN)	A0A0G2JIW1_HUMAN [6]	70 kDa	21	21	20	21	22	23	18	20	17	16	11	21	19	18	19	25	19	17	19	17	25	22	21	25
85	Annexin A5 OS=Homo sapiens GN=ANXA5 PE=1 SV=2	ANXA5_HUMAN	36 kDa	8	8	7	7	11	6	9	8	8	9	9	6	4	8	6	7	8	9	9	1	4	6	6	7
86	Isoform 2 of 26S proteasome non-ATPase regulatory subunit 11 OS=Homo sapiens GN=PSMD11	sp|O00231-2|PSD11_HUMAN (+1)	48 kDa	3	1	1	2	1	1	1	0	1	1	1	1	5	1	1	1	1	1	3	4	1	1	2	1
87	Cluster of Isoform 2 of Protein HID1 OS=Homo sapiens GN=HID1 (sp|Q8IV36-2|HID1_HUMAN)	sp|Q8IV36-2|HID1_HUMAN [3]	89 kDa	1	2	1	1	1	0	0	0	1	0	1	2	0	2	1	0	1	1	2	1	1	2	1	3
88	Cluster of Programmed cell death 6-interacting protein OS=Homo sapiens GN=PDCD6IP PE=1 SV=1 (sp|Q8WUM4|PDC6I_HUMAN)	sp|Q8WUM4|PDC6I_HUMAN [2]	96 kDa	2	4	4	4	4	4	4	4	3	3	2	2	6	4	4	5	2	3	8	4	3	4	5	4
89	Cluster of Coatomer subunit zeta-1 OS=Homo sapiens GN=COPZ1 PE=1 SV=1 (F8VVA7_HUMAN)	F8VVA7_HUMAN [3]	22 kDa	2	0	2	2	1	3	2	2	1	2	0	2	0	1	0	2	0	1	2	3	3	2	2	2
90	Cluster of F-actin-capping protein subunit beta OS=Homo sapiens GN=CAPZB PE=1 SV=1 (B1AK85_HUMAN)	B1AK85_HUMAN [4]	29 kDa	0	3	1	1	1	1	1	1	0	0	1	1	0	3	1	2	0	1	1	3	1	2	1	1
91	T-complex protein 1 subunit zeta OS=Homo sapiens GN=CCT6A PE=1 SV=3	sp|P40227|TCPZ_HUMAN	58 kDa	1	1	2	3	1	2	4	3	1	3	3	6	1	1	3	3	0	3	0	0	0	1	3	4
92	Cluster of 7-dehydrocholesterol reductase OS=Homo sapiens GN=DHCR7 PE=1 SV=1 (DHCR7_HUMAN)	DHCR7_HUMAN [2]	54 kDa	3	2	3	2	3	3	2	2	2	3	0	2	2	3	2	3	4	3	2	4	6	2	3	3
93	Elongation factor 2 OS=Homo sapiens GN=EEF2 PE=1 SV=4	EF2_HUMAN	95 kDa	9	8	10	6	7	7	7	7	10	10	13	10	5	7	9	10	10	9	7	4	7	6	8	10
94	Isoform 2 of Bifunctional purine biosynthesis protein PURH OS=Homo sapiens GN=ATIC	sp|P31939-2|PUR9_HUMAN (+1)	65 kDa	3	6	7	4	9	7	8	7	7	5	5	10	2	6	4	6	6	6	6	4	3	8	4	4
95	Cluster of F-actin-capping protein subunit alpha-1 OS=Homo sapiens GN=CAPZA1 PE=1 SV=3 (CAZA1_HUMAN)	CAZA1_HUMAN [2]	33 kDa	4	3	4	2	2	2	2	4	4	3	3	1	1	3	2	2	4	4	2	1	1	3	1	2
96	Calpain small subunit 1 OS=Homo sapiens GN=CAPNS1 PE=1 SV=1	A0A0C4DGQ5_HUMAN	34 kDa	1	1	1	3	0	2	4	1	1	2	2	1	2	0	3	1	1	2	0	0	0	1	2	1
97	Proteasome subunit alpha type (Fragment) OS=Homo sapiens GN=PSMA4 PE=1 SV=1	H0YL69_HUMAN (+3)	26 kDa	1	1	1	1	3	1	0	1	0	1	0	0	1	1	1	1	0	1	2	1	0	1	1	1
98	Isoform Short of Ubiquitin carboxyl-terminal hydrolase 5 OS=Homo sapiens GN=USP5	sp|P45974-2|UBP5_HUMAN (+1)	93 kDa	1	1	1	1	1	1	0	0	1	1	0	0	0	1	0	1	0	0	1	0	1	1	2	1
99	Cluster of Copine-3 OS=Homo sapiens GN=CPNE3 PE=1 SV=1 (CPNE3_HUMAN)	CPNE3_HUMAN [13]	60 kDa	1	1	2	2	1	1	1	0	1	0	0	0	1	2	1	1	1	1	2	0	1	1	1	1
100	Cluster of Phosphoenolpyruvate carboxykinase [GTP], mitochondrial OS=Homo sapiens GN=PCK2 PE=1 SV=3 (sp|Q16822|PCKGM_HUMAN)	sp|Q16822|PCKGM_HUMAN [3]	71 kDa	1	1	0	0	0	0	0	0	0	1	1	0	1	2	1	2	1	1	1	0	1	2	1	1
101	Isoform 5 of Splicing factor 1 OS=Homo sapiens GN=SF1	sp|Q15637-5|SF01_HUMAN	72 kDa	0	2	1	2	0	0	1	1	0	1	1	2	1	1	1	1	1	0	0	1	0	0	1	0
102	Serine/arginine repetitive matrix protein 2 OS=Homo sapiens GN=SRRM2 PE=1 SV=2	sp|Q9UQ35|SRRM2_HUMAN	300 kDa	0	0	0	0	1	1	1	0	1	0	0	2	0	0	0	1	1	0	0	0	0	0	0	0
103	Cluster of 10 kDa heat shock protein, mitochondrial OS=Homo sapiens GN=HSPE1 PE=1 SV=2 (CH10_HUMAN)	CH10_HUMAN [2]	11 kDa	2	1	2	2	2	1	1	1	2	3	2	2	2	2	2	1	1	0	1	0	0	2	0	2
104	Cluster of 60S acidic ribosomal protein P2 OS=Homo sapiens GN=RPLP2 PE=1 SV=1 (RLA2_HUMAN)	RLA2_HUMAN [2]	12 kDa	4	3	4	3	4	4	4	2	3	3	2	3	2	4	4	3	5	4	3	4	7	4	3	4
105	Cluster of 40S ribosomal protein SA OS=Homo sapiens GN=RPSA PE=1 SV=1 (A0A0C4DG17_HUMAN)	A0A0C4DG17_HUMAN [3]	33 kDa	5	4	5	3	7	3	3	5	4	3	0	3	4	4	4	6	6	5	5	5	4	5	3	5
106	Cluster of General vesicular transport factor p115 OS=Homo sapiens GN=USO1 PE=1 SV=2 (sp|O60763|USO1_HUMAN)	sp|O60763|USO1_HUMAN [2]	108 kDa	3	3	3	3	3	3	3	2	1	2	0	3	4	3	2	3	5	3	2	4	4	2	3	3
107	Cluster of NAD(P)H-hydrate epimerase OS=Homo sapiens GN=NAXE PE=1 SV=2 (sp|Q8NCW5|NNRE_HUMAN)	sp|Q8NCW5|NNRE_HUMAN [2]	32 kDa	3	2	2	3	3	2	2	3	4	3	1	1	2	2	2	2	4	2	3	5	4	3	3	3
108	Rho GTPase-activating protein 1 OS=Homo sapiens GN=ARHGAP1 PE=1 SV=1	RHG01_HUMAN	50 kDa	2	2	2	1	4	3	2	4	2	2	1	1	0	4	3	4	4	3	3	4	3	3	3	2
109	T-complex protein 1 subunit beta OS=Homo sapiens GN=CCT2 PE=1 SV=4	sp|P78371|TCPB_HUMAN	57 kDa	6	5	5	4	4	3	5	4	8	3	7	7	6	5	4	5	6	5	1	1	4	4	3	7
110	Parathymosin OS=Homo sapiens GN=PTMS PE=1 SV=2	PTMS_HUMAN	12 kDa	0	1	1	1	0	1	0	1	0	0	0	0	1	1	0	0	2	0	1	1	1	0	2	0
111	Enolase-phosphatase E1 OS=Homo sapiens GN=ENOPH1 PE=1 SV=1	A0A0C4DGY8_HUMAN (+3)	17 kDa	0	0	1	1	0	1	1	1	0	2	0	1	0	0	0	0	0	1	0	0	0	0	1	0
112	Proteasome activator complex subunit 2 OS=Homo sapiens GN=PSME2 PE=1 SV=1	A0A087X1Z3_HUMAN (+1)	29 kDa	1	1	0	1	0	0	1	1	0	0	2	1	0	0	1	1	0	0	1	0	0	0	0	0
113	Dynactin subunit 1 OS=Homo sapiens GN=DCTN1 PE=1 SV=1	E7EX90_HUMAN (+2)	139 kDa	1	0	1	2	1	0	1	2	0	1	1	0	0	1	2	0	1	1	0	0	1	0	0	0
114	40S ribosomal protein S19 OS=Homo sapiens GN=RPS19 PE=1 SV=2	RS19_HUMAN	16 kDa	4	3	2	3	4	4	4	2	2	4	3	1	5	4	4	4	5	5	5	3	6	3	3	4
115	Leucine-rich repeat-containing protein 59 OS=Homo sapiens GN=LRRC59 PE=1 SV=1	LRC59_HUMAN	35 kDa	1	1	2	0	1	1	1	1	1	1	0	0	0	2	1	1	0	1	2	1	1	1	1	1
116	HLA-B associated transcript 3, isoform CRA_a OS=Homo sapiens GN=BAT3 PE=1 SV=1	A0A024RCR6_HUMAN (+4)	119 kDa	1	1	1	1	1	0	1	1	0	1	0	1	0	2	1	1	0	1	2	1	1	1	1	1
117	60S ribosomal protein L29 OS=Homo sapiens GN=RPL29 PE=1 SV=2	RL29_HUMAN	18 kDa	2	2	2	2	0	1	1	1	1	2	1	1	1	2	1	1	1	1	1	0	1	1	0	1
118	Atlastin-3 OS=Homo sapiens GN=ATL3 PE=1 SV=1	ATLA3_HUMAN	61 kDa	2	2	1	1	1	1	1	1	2	0	0	0	0	3	1	1	1	1	0	1	3	2	2	2
119	Isoform 2 of Thioredoxin-dependent peroxide reductase, mitochondrial OS=Homo sapiens GN=PRDX3	sp|P30048-2|PRDX3_HUMAN (+1)	26 kDa	1	2	2	3	2	1	2	2	2	3	2	2	2	3	1	2	2	3	3	3	3	2	3	2
120	Tubulin-specific chaperone A OS=Homo sapiens GN=TBCA PE=1 SV=1	E5RIW3_HUMAN (+2)	10 kDa	1	1	0	0	1	1	1	0	0	1	0	0	1	2	1	0	0	0	1	1	0	1	1	1
121	Golgi phosphoprotein 3 OS=Homo sapiens GN=GOLPH3 PE=1 SV=1	GOLP3_HUMAN	34 kDa	1	0	0	0	0	0	0	0	1	0	0	0	1	2	0	0	0	0	0	1	1	1	0	1
122	Glyoxylate reductase/hydroxypyruvate reductase OS=Homo sapiens GN=GRHPR PE=1 SV=1	GRHPR_HUMAN (+1)	36 kDa	0	2	0	1	1	1	1	0	0	0	0	1	1	2	2	1	0	2	1	0	1	1	1	1
123	60S ribosomal protein L23a OS=Homo sapiens GN=RPL23A PE=1 SV=1	RL23A_HUMAN	18 kDa	1	1	1	0	2	1	1	2	1	1	1	2	1	1	2	1	1	1	1	0	1	1	1	1
124	Protein DEK OS=Homo sapiens GN=DEK PE=1 SV=1	sp|P35659|DEK_HUMAN	43 kDa	1	2	1	1	0	0	0	0	1	0	0	0	0	2	0	0	1	1	1	1	0	0	1	1
125	Cluster of Prelamin-A/C OS=Homo sapiens GN=LMNA PE=1 SV=1 (sp|P02545|LMNA_HUMAN)	sp|P02545|LMNA_HUMAN [2]	74 kDa	12	17	20	14	17	15	13	12	14	9	18	14	25	19	13	18	20	17	15	21	21	16	16	12
126	Ribosome-binding protein 1 OS=Homo sapiens GN=RRBP1 PE=1 SV=1	A0A0A0MRV0_HUMAN (+2)	152 kDa	1	1	1	1	1	1	1	1	2	2	2	2	1	2	1	1	0	1	1	1	1	1	1	2
127	Cluster of Adenine phosphoribosyltransferase OS=Homo sapiens GN=APRT PE=1 SV=2 (sp|P07741|APT_HUMAN)	sp|P07741|APT_HUMAN [2]	20 kDa	3	4	3	3	1	3	4	3	1	3	2	3	2	4	4	5	6	4	3	3	3	5	4	4
128	Cluster of Alpha-actinin-4 OS=Homo sapiens GN=ACTN4 PE=1 SV=2 (sp|O43707|ACTN4_HUMAN)	sp|O43707|ACTN4_HUMAN [8]	105 kDa	4	6	7	6	8	7	6	5	7	10	7	2	6	6	7	10	7	7	10	11	8	8	7	7
129	Isoform 3 of 60 kDa SS-A/Ro ribonucleoprotein OS=Homo sapiens GN=TROVE2	sp|P10155-3|RO60_HUMAN (+3)	58 kDa	2	1	0	1	1	1	2	1	0	1	1	0	0	1	2	1	0	0	1	1	1	2	3	2
130	Protein FAM49B OS=Homo sapiens GN=FAM49B PE=1 SV=1	sp|Q9NUQ9|FA49B_HUMAN	37 kDa	2	2	1	3	4	4	2	1	3	2	0	2	0	3	1	2	2	2	4	4	1	2	3	3
131	Cluster of Isoform 4 of Plectin OS=Homo sapiens GN=PLEC (sp|Q15149-4|PLEC_HUMAN)	sp|Q15149-4|PLEC_HUMAN [2]	516 kDa	5	10	12	8	10	7	8	9	8	9	17	9	16	15	8	8	10	11	15	13	12	18	10	12
132	Uncharacterized protein OS=Homo sapiens PE=2 SV=1	B4DLN1_HUMAN	48 kDa	1	1	1	1	1	1	4	1	2	2	3	3	1	1	4	1	1	2	2	1	1	1	3	1
133	Cluster of Isoform Short of Heterogeneous nuclear ribonucleoprotein U OS=Homo sapiens GN=HNRNPU (sp|Q00839-2|HNRPU_HUMAN)	sp|Q00839-2|HNRPU_HUMAN [3]	89 kDa	3	5	7	4	4	3	2	4	3	5	3	3	7	5	4	4	7	4	7	4	4	3	4	6
134	Dolichyl-diphosphooligosaccharide--protein glycosyltransferase subunit 1 OS=Homo sapiens GN=RPN1 PE=1 SV=1	RPN1_HUMAN	69 kDa	6	6	4	5	4	3	6	4	6	6	6	3	2	6	3	2	2	3	5	5	3	4	4	3
135	Delta(3,5)-Delta(2,4)-dienoyl-CoA isomerase, mitochondrial OS=Homo sapiens GN=ECH1 PE=1 SV=2	ECH1_HUMAN	36 kDa	5	5	7	8	5	5	7	12	4	6	5	9	5	4	4	5	4	6	4	4	4	6	4	7
136	Keratin, type I cytoskeletal 9 OS=Homo sapiens GN=KRT9 PE=1 SV=3	K1C9_HUMAN	62 kDa	0	4	6	4	4	1	5	1	1	0	2	3	8	6	2	7	4	6	1	5	0	9	14	7
137	Cluster of Phosphoglycerate kinase 1 OS=Homo sapiens GN=PGK1 PE=1 SV=3 (sp|P00558|PGK1_HUMAN)	sp|P00558|PGK1_HUMAN [2]	45 kDa	13	11	11	13	14	11	11	10	11	12	8	13	12	11	12	15	14	11	11	15	14	11	11	14
138	Cluster of Tubulin alpha-1B chain OS=Homo sapiens GN=TUBA1B PE=1 SV=1 (sp|P68363|TBA1B_HUMAN)	sp|P68363|TBA1B_HUMAN [9]	50 kDa	12	15	14	13	15	14	15	12	11	18	13	16	19	12	15	14	19	11	17	19	15	18	16	14
139	Na(+)/H(+) exchange regulatory cofactor NHE-RF1 OS=Homo sapiens GN=SLC9A3R1 PE=1 SV=4	sp|O14745|NHRF1_HUMAN	39 kDa	1	1	3	3	3	2	4	3	3	3	1	3	1	2	2	2	2	3	2	3	0	2	2	2
140	60S ribosomal protein L5 OS=Homo sapiens GN=RPL5 PE=1 SV=3	RL5_HUMAN	34 kDa	3	3	1	1	2	2	2	2	2	3	0	2	2	3	2	1	1	1	2	1	0	0	0	2
141	Isoform 4 of Selenium-binding protein 1 OS=Homo sapiens GN=SELENBP1	sp|Q13228-4|SBP1_HUMAN (+1)	57 kDa	0	1	2	1	0	0	1	0	1	2	0	1	1	1	3	1	0	0	2	3	0	2	1	3
142	Cluster of Isoform 2 of 6-phosphogluconate dehydrogenase, decarboxylating OS=Homo sapiens GN=PGD (sp|P52209-2|6PGD_HUMAN)	sp|P52209-2|6PGD_HUMAN [3]	52 kDa	4	4	4	3	4	6	4	3	3	4	3	4	4	3	5	3	7	4	5	4	4	3	5	4
143	Interleukin enhancer-binding factor 2 OS=Homo sapiens GN=ILF2 PE=1 SV=1	B4DY09_HUMAN (+1)	39 kDa	2	3	3	2	2	1	2	2	1	2	1	3	4	4	2	2	2	3	3	3	3	2	2	2
144	Glia maturation factor beta (Fragment) OS=Homo sapiens GN=GMFB PE=1 SV=1	G3V4P8_HUMAN	18 kDa	1	2	2	1	1	1	1	1	1	1	0	1	0	1	1	1	1	1	2	3	1	1	1	1
145	Cluster of Erlin-2 (Fragment) OS=Homo sapiens GN=ERLIN2 PE=1 SV=1 (E5RHW4_HUMAN)	E5RHW4_HUMAN [4]	38 kDa	1	1	1	1	2	1	1	2	2	1	1	2	0	3	1	1	1	1	2	1	0	1	1	0
146	Isoform 2 of ATP synthase subunit d, mitochondrial OS=Homo sapiens GN=ATP5H	sp|O75947-2|ATP5H_HUMAN (+1)	16 kDa	1	1	2	3	0	1	2	2	3	2	5	0	2	1	2	1	1	4	1	0	1	2	2	0
147	Xaa-Pro aminopeptidase 1 OS=Homo sapiens GN=XPNPEP1 PE=1 SV=1	Q5T6H7_HUMAN (+2)	62 kDa	1	1	0	1	2	1	2	0	1	1	0	0	0	2	1	1	0	1	2	3	1	1	1	1
148	ERO1-like protein alpha OS=Homo sapiens GN=ERO1A PE=1 SV=2	ERO1A_HUMAN	54 kDa	0	2	1	2	1	2	1	0	0	1	1	1	0	1	1	1	0	1	2	3	0	2	1	1
149	Cluster of Nucleobindin-1 OS=Homo sapiens GN=NUCB1 PE=1 SV=4 (NUCB1_HUMAN)	NUCB1_HUMAN [2]	54 kDa	3	1	4	3	2	2	1	1	3	2	1	1	4	2	3	1	2	1	1	3	3	2	2	3
150	Aspartate aminotransferase, mitochondrial OS=Homo sapiens GN=GOT2 PE=1 SV=3	sp|P00505|AATM_HUMAN	48 kDa	0	1	1	1	1	1	1	0	1	1	0	0	2	1	1	1	1	1	1	3	0	2	1	1
151	Isoform 2 of Adenylyl cyclase-associated protein 1 OS=Homo sapiens GN=CAP1	sp|Q01518-2|CAP1_HUMAN (+1)	52 kDa	3	4	4	5	4	3	4	3	2	3	5	4	4	5	4	4	4	5	5	5	4	4	4	4
152	Cluster of Fructose-bisphosphate aldolase OS=Homo sapiens GN=ALDOC PE=1 SV=1 (A8MVZ9_HUMAN)	A8MVZ9_HUMAN [3]	36 kDa	8	9	8	7	9	8	4	8	6	4	7	9	8	8	7	8	7	5	7	9	12	10	6	7
153	Cluster of 4F2 cell-surface antigen heavy chain OS=Homo sapiens GN=SLC3A2 PE=1 SV=1 (F5GZS6_HUMAN)	F5GZS6_HUMAN [7]	65 kDa	4	3	2	3	4	3	3	4	4	4	5	4	2	3	2	2	4	2	4	1	4	2	3	4
154	Glyceraldehyde-3-phosphate dehydrogenase OS=Homo sapiens GN=GAPDH PE=1 SV=3	sp|P04406|G3P_HUMAN	36 kDa	8	8	9	13	9	9	10	7	8	6	11	10	8	9	8	9	11	9	10	13	8	12	10	10
155	Cellular retinoic acid-binding protein 2 OS=Homo sapiens GN=CRABP2 PE=1 SV=2	RABP2_HUMAN	16 kDa	5	8	4	5	5	8	6	4	7	6	1	6	10	7	6	3	2	9	6	9	8	6	5	7
156	Cluster of C-1-tetrahydrofolate synthase, cytoplasmic OS=Homo sapiens GN=MTHFD1 PE=1 SV=3 (C1TC_HUMAN)	C1TC_HUMAN [3]	102 kDa	4	4	3	5	5	5	5	6	6	6	3	3	7	4	5	6	6	4	5	4	4	3	3	3
157	Isoform 2 of Heterogeneous nuclear ribonucleoprotein Q OS=Homo sapiens GN=SYNCRIP	sp|O60506-2|HNRPQ_HUMAN (+1)	66 kDa	2	3	2	2	2	2	0	1	3	0	3	1	4	3	3	2	1	3	3	1	3	2	2	5
158	Cluster of ATP synthase subunit gamma, mitochondrial OS=Homo sapiens GN=ATP5C1 PE=1 SV=1 (sp|P36542|ATPG_HUMAN)	sp|P36542|ATPG_HUMAN [2]	33 kDa	2	3	2	2	2	3	2	3	1	2	0	0	1	2	2	1	4	1	3	3	3	1	2	2
159	60S ribosomal protein L14 OS=Homo sapiens GN=RPL14 PE=1 SV=4	RL14_HUMAN	23 kDa	2	2	2	1	2	2	1	0	2	2	0	0	1	3	2	0	0	1	4	3	1	0	2	2
160	Proliferation-associated protein 2G4 OS=Homo sapiens GN=PA2G4 PE=1 SV=3	sp|Q9UQ80|PA2G4_HUMAN	44 kDa	2	3	2	2	0	1	2	1	0	1	0	2	6	3	1	2	0	2	3	1	0	3	2	4
161	Vesicle-trafficking protein SEC22b OS=Homo sapiens GN=SEC22B PE=1 SV=4	SC22B_HUMAN	25 kDa	1	1	1	1	1	1	2	2	0	1	1	0	4	2	2	1	0	2	3	3	4	0	2	1
162	26S proteasome non-ATPase regulatory subunit 3 OS=Homo sapiens GN=PSMD3 PE=1 SV=2	sp|O43242|PSMD3_HUMAN	61 kDa	4	3	3	1	3	3	2	2	2	5	3	3	2	3	3	3	4	3	3	4	6	3	3	5
163	Cluster of Isoform 2 of Stomatin-like protein 2, mitochondrial OS=Homo sapiens GN=STOML2 (sp|Q9UJZ1-2|STML2_HUMAN)	sp|Q9UJZ1-2|STML2_HUMAN [3]	33 kDa	1	3	2	2	3	2	2	2	1	1	2	3	1	2	1	3	4	2	2	1	3	3	3	5
164	Cluster of Ras-related protein Ral-A OS=Homo sapiens GN=RALA PE=1 SV=1 (RALA_HUMAN)	RALA_HUMAN [3]	24 kDa	0	2	0	0	1	0	0	0	0	1	0	1	0	1	0	1	1	0	3	0	0	1	2	1
165	Methyltransferase-like protein 7A (Fragment) OS=Homo sapiens GN=METTL7A PE=1 SV=1	F8VQX6_HUMAN (+2)	21 kDa	2	2	1	2	2	1	3	1	1	2	0	1	2	1	2	2	1	1	2	3	3	2	1	2
166	N(G),N(G)-dimethylarginine dimethylaminohydrolase 2 OS=Homo sapiens GN=DDAH2 PE=1 SV=1	DDAH2_HUMAN	30 kDa	4	3	3	3	3	4	4	2	2	2	1	3	6	3	4	3	5	3	2	4	3	4	3	3
167	Cluster of Nucleophosmin OS=Homo sapiens GN=NPM1 PE=1 SV=2 (sp|P06748|NPM_HUMAN)	sp|P06748|NPM_HUMAN [2]	33 kDa	7	7	7	11	7	8	11	6	11	7	22	8	2	6	10	7	7	5	5	5	7	8	10	6
168	Cluster of Rho-related GTP-binding protein RhoC (Fragment) OS=Homo sapiens GN=RHOC PE=1 SV=7 (Q5JR08_HUMAN)	Q5JR08_HUMAN [4]	22 kDa	2	3	2	1	3	3	3	1	1	2	0	0	1	3	2	0	1	3	4	3	0	3	2	2
169	Cluster of Stress-induced-phosphoprotein 1 OS=Homo sapiens GN=STIP1 PE=1 SV=1 (sp|P31948|STIP1_HUMAN)	sp|P31948|STIP1_HUMAN [2]	63 kDa	6	4	6	6	1	4	4	4	4	5	6	2	2	5	4	3	5	5	4	7	6	6	5	4
170	Mitochondrial import receptor subunit TOM70 OS=Homo sapiens GN=TOMM70 PE=1 SV=1	TOM70_HUMAN	67 kDa	1	3	3	2	2	1	4	0	2	2	1	2	4	3	4	3	2	3	1	7	6	1	3	4
171	60S ribosomal protein L3 OS=Homo sapiens GN=RPL3 PE=1 SV=2	RL3_HUMAN	46 kDa	1	1	0	1	2	1	1	1	1	1	1	1	0	1	0	1	0	1	1	0	0	1	1	1
172	Secretory carrier-associated membrane protein 1 (Fragment) OS=Homo sapiens GN=SCAMP1 PE=1 SV=1	A0A087WU14_HUMAN (+2)	23 kDa	1	1	1	1	1	1	0	1	1	1	0	1	2	1	1	1	2	1	1	1	1	1	1	1
173	RNA-binding protein EWS OS=Homo sapiens GN=EWSR1 PE=1 SV=1	B0QYK0_HUMAN (+4)	65 kDa	1	1	0	1	0	0	2	1	1	0	1	1	4	3	1	1	0	2	2	3	1	1	1	2
174	Aminoacyl tRNA synthase complex-interacting multifunctional protein 2 OS=Homo sapiens GN=AIMP2 PE=1 SV=2	AIMP2_HUMAN	35 kDa	1	1	1	1	1	1	3	1	2	2	1	1	1	1	1	1	1	1	0	1	1	1	1	2
175	Tryptophan--tRNA ligase, cytoplasmic OS=Homo sapiens GN=WARS PE=1 SV=2	sp|P23381|SYWC_HUMAN	53 kDa	3	3	1	2	3	2	1	3	1	3	2	2	0	2	2	2	4	1	3	3	3	2	2	3
176	26S proteasome non-ATPase regulatory subunit 5 OS=Homo sapiens GN=PSMD5 PE=1 SV=3	sp|Q16401|PSMD5_HUMAN	56 kDa	3	3	4	5	4	3	4	3	3	4	3	3	1	6	3	3	2	5	5	5	4	4	3	3
177	Probable ATP-dependent RNA helicase DDX6 OS=Homo sapiens GN=DDX6 PE=1 SV=2	DDX6_HUMAN	54 kDa	2	1	4	1	1	2	2	2	3	2	1	2	4	2	2	2	2	3	3	3	3	3	3	1
178	Cluster of Basic leucine zipper and W2 domain-containing protein 2 (Fragment) OS=Homo sapiens GN=BZW2 PE=1 SV=1 (E7ETZ4_HUMAN)	E7ETZ4_HUMAN [4]	47 kDa	2	3	1	3	3	3	2	3	2	1	0	1	2	3	2	3	2	1	2	1	3	3	2	3
179	Isoform 3 of Nuclear pore complex protein Nup214 OS=Homo sapiens GN=NUP214	sp|P35658-3|NU214_HUMAN (+1)	214 kDa	0	0	0	1	0	0	0	0	0	0	0	1	0	0	1	0	0	0	2	3	1	0	0	0
180	Cluster of Calpain-1 catalytic subunit OS=Homo sapiens GN=CAPN1 PE=1 SV=1 (CAN1_HUMAN)	CAN1_HUMAN [2]	82 kDa	1	3	2	3	4	2	2	1	1	3	1	2	0	3	3	1	1	3	1	3	3	4	2	2
181	Host cell factor 1 OS=Homo sapiens GN=HCFC1 PE=1 SV=2	A6NEM2_HUMAN (+2)	213 kDa	1	2	1	1	1	0	0	2	0	2	0	1	0	1	0	0	2	1	1	0	0	0	0	0
182	Cluster of Platelet-activating factor acetylhydrolase IB subunit gamma OS=Homo sapiens GN=PAFAH1B3 PE=1 SV=1 (PA1B3_HUMAN)	PA1B3_HUMAN [2]	26 kDa	2	1	1	1	1	1	1	2	1	1	1	1	2	2	1	1	1	1	2	3	3	1	1	1
183	Cluster of Septin-7 OS=Homo sapiens GN=SEPT7 PE=1 SV=2 (sp|Q16181|SEPT7_HUMAN)	sp|Q16181|SEPT7_HUMAN [3]	51 kDa	3	3	2	3	4	4	3	3	3	3	1	2	1	2	4	3	4	2	3	4	1	4	4	5
184	Cluster of Triokinase/FMN cyclase OS=Homo sapiens GN=TKFC PE=1 SV=1 (A0A087WUL0_HUMAN)	A0A087WUL0_HUMAN [3]	59 kDa	3	4	6	3	3	6	2	4	3	3	3	6	5	5	5	3	5	3	4	4	6	5	4	4
185	Cluster of Poly(U)-binding-splicing factor PUF60 (Fragment) OS=Homo sapiens GN=PUF60 PE=1 SV=2 (A0A0J9YVR6_HUMAN)	A0A0J9YVR6_HUMAN [14]	34 kDa	3	3	3	3	3	2	4	2	4	1	2	2	2	1	3	3	4	2	4	5	3	4	3	2
186	60S ribosomal protein L4 OS=Homo sapiens GN=RPL4 PE=1 SV=5	RL4_HUMAN	48 kDa	0	1	0	2	0	3	3	0	3	3	2	2	0	1	2	1	2	2	1	0	0	1	2	3
187	Aconitate hydratase, mitochondrial OS=Homo sapiens GN=ACO2 PE=1 SV=1	A2A274_HUMAN (+1)	88 kDa	2	2	1	3	3	3	3	2	1	2	2	1	1	2	4	1	1	2	4	1	3	2	2	5
188	Peptidyl-prolyl cis-trans isomerase B OS=Homo sapiens GN=PPIB PE=1 SV=2	PPIB_HUMAN	24 kDa	2	3	2	2	2	3	2	3	2	1	3	2	2	2	2	2	1	2	5	1	4	2	3	4
189	60S ribosomal protein L21 OS=Homo sapiens GN=RPL21 PE=1 SV=2	RL21_HUMAN	19 kDa	4	3	5	3	4	2	3	5	3	2	1	1	1	3	4	2	1	4	3	3	4	6	3	3
190	Cluster of Keratin, type I cytoskeletal 18 OS=Homo sapiens GN=KRT18 PE=1 SV=2 (K1C18_HUMAN)	K1C18_HUMAN [2]	48 kDa	13	15	12	19	11	18	22	24	16	18	14	16	19	15	15	18	13	14	15	11	12	17	15	21
191	Translocon-associated protein subunit delta OS=Homo sapiens GN=SSR4 PE=1 SV=1	SSRD_HUMAN	19 kDa	1	0	1	1	1	1	0	1	0	2	0	0	1	2	0	1	1	1	1	1	1	1	1	1
192	Elongation factor 1-beta OS=Homo sapiens GN=EEF1B2 PE=1 SV=3	EF1B_HUMAN	25 kDa	1	1	1	1	1	1	1	1	0	0	0	1	1	1	1	1	1	1	2	1	1	1	0	1
193	Myb-binding protein 1A (Fragment) OS=Homo sapiens GN=MYBBP1A PE=1 SV=1	I3L1L3_HUMAN (+2)	140 kDa	0	0	0	0	0	0	0	0	0	2	0	1	0	0	0	0	0	0	0	0	0	0	0	0
194	Cluster of Keratin-associated protein 4-7 OS=Homo sapiens GN=KRTAP4-7 PE=4 SV=1 (tr|A0A087WZ83|A0A087WZ83_HUMAN-DECOY)	tr|A0A087WZ83|A0A087WZ83_HUMAN-DECOY [2]	?	0	0	0	0	0	0	2	0	0	0	1	0	0	0	0	0	0	0	0	0	0	0	0	0
195	Zinc finger CCCH domain-containing protein 4 OS=Homo sapiens GN=ZC3H4 PE=1 SV=3	ZC3H4_HUMAN	140 kDa	0	0	0	1	0	0	2	0	1	0	0	0	0	0	0	0	0	0	0	0	0	0	0	0
196	Phosphoglucomutase-1 OS=Homo sapiens GN=PGM1 PE=1 SV=3	sp|P36871|PGM1_HUMAN	61 kDa	1	0	1	1	1	1	0	0	0	0	0	0	0	0	2	2	0	1	0	0	0	1	0	2
197	Matrix Gla protein OS=Homo sapiens GN=MGP PE=1 SV=2	sp|P08493|MGP_HUMAN	12 kDa	0	0	0	0	0	0	0	0	0	0	2	1	2	2	1	0	0	0	0	0	0	0	0	0
198	Syntaxin-binding protein 2 OS=Homo sapiens GN=STXBP2 PE=1 SV=1	A0A087WWS7_HUMAN (+3)	65 kDa	1	1	1	1	1	1	1	1	1	1	1	1	0	2	1	1	0	1	1	1	3	1	2	1
199	Alpha-centractin OS=Homo sapiens GN=ACTR1A PE=1 SV=1	ACTZ_HUMAN	43 kDa	0	0	1	2	2	1	1	1	1	0	1	2	1	1	2	2	0	0	2	1	1	1	2	2
200	Cluster of L-xylulose reductase OS=Homo sapiens GN=DCXR PE=1 SV=2 (DCXR_HUMAN)	DCXR_HUMAN [2]	26 kDa	1	1	1	0	0	1	1	2	1	1	0	1	0	1	0	1	0	0	1	1	0	1	0	0
201	Cluster of Isoform 2 of 2,4-dienoyl-CoA reductase, mitochondrial OS=Homo sapiens GN=DECR1 (sp|Q16698-2|DECR_HUMAN)	sp|Q16698-2|DECR_HUMAN [3]	35 kDa	1	2	2	3	2	1	2	1	1	2	2	1	1	3	2	1	1	2	0	1	1	2	1	1
202	Cluster of Aflatoxin B1 aldehyde reductase member 2 (Fragment) OS=Homo sapiens GN=AKR7A2 PE=1 SV=1 (H3BLU7_HUMAN)	H3BLU7_HUMAN [2]	35 kDa	3	3	2	2	2	2	2	2	3	2	1	2	4	2	2	1	2	3	2	3	3	2	3	2
203	Isoform 5 of Protein disulfide-isomerase A6 OS=Homo sapiens GN=PDIA6	sp|Q15084-5|PDIA6_HUMAN	53 kDa	2	3	2	3	3	2	3	3	2	2	2	3	2	2	2	3	2	3	3	3	3	2	3	4
204	Proteasome subunit beta type-6 OS=Homo sapiens GN=PSMB6 PE=1 SV=4	PSB6_HUMAN	25 kDa	1	1	1	1	2	1	0	1	0	1	0	1	1	1	1	1	0	0	1	1	0	1	3	1
205	Isoleucine--tRNA ligase, cytoplasmic OS=Homo sapiens GN=IARS PE=1 SV=1	J3KR24_HUMAN (+1)	132 kDa	0	0	1	1	0	1	2	1	0	2	1	1	0	0	0	0	1	0	0	0	1	2	0	0
206	Cluster of Eukaryotic initiation factor 4A-II OS=Homo sapiens GN=EIF4A2 PE=1 SV=1 (E7EQG2_HUMAN)	E7EQG2_HUMAN [5]	41 kDa	6	3	3	6	4	3	4	4	2	5	6	7	6	6	2	4	5	6	8	5	7	6	4	6
207	Cluster of Tumor protein D54 OS=Homo sapiens GN=TPD52L2 PE=1 SV=1 (A0A087WYR3_HUMAN)	A0A087WYR3_HUMAN [3]	24 kDa	3	5	4	4	4	6	4	5	3	4	3	4	5	4	6	5	2	3	5	5	4	5	3	5
208	Cluster of Acidic leucine-rich nuclear phosphoprotein 32 family member A OS=Homo sapiens GN=ANP32A PE=1 SV=1 (AN32A_HUMAN)	AN32A_HUMAN [3]	29 kDa	2	3	4	2	1	2	2	2	2	2	1	2	0	2	2	3	4	1	3	1	4	3	2	2
209	Vacuolar protein sorting-associated protein 35 OS=Homo sapiens GN=VPS35 PE=1 SV=2	VPS35_HUMAN	92 kDa	3	3	4	1	2	3	4	2	3	2	2	2	4	3	4	3	4	3	2	4	3	3	3	4
210	Cluster of 40S ribosomal protein S3 OS=Homo sapiens GN=RPS3 PE=1 SV=2 (sp|P23396|RS3_HUMAN)	sp|P23396|RS3_HUMAN [3]	27 kDa	3	4	7	3	4	2	2	3	2	4	3	3	4	4	2	3	2	4	5	4	3	3	3	3
211	Glutathione S-transferase Mu 3 OS=Homo sapiens GN=GSTM3 PE=1 SV=3	GSTM3_HUMAN	27 kDa	4	4	2	4	2	2	2	3	4	3	3	2	4	5	4	4	1	3	5	5	4	2	3	3
212	Cluster of High mobility group protein B1 OS=Homo sapiens GN=HMGB1 PE=1 SV=3 (HMGB1_HUMAN)	HMGB1_HUMAN [3]	25 kDa	5	3	4	3	5	2	4	3	2	3	2	6	7	4	2	4	4	4	5	5	4	4	3	5
213	Isoform 2 of Polypyrimidine tract-binding protein 1 OS=Homo sapiens GN=PTBP1	sp|P26599-2|PTBP1_HUMAN (+2)	59 kDa	3	6	4	4	7	6	3	2	6	6	2	2	1	5	4	5	2	4	4	7	4	5	4	5
214	TAR DNA-binding protein 43 (Fragment) OS=Homo sapiens GN=TARDBP PE=1 SV=1	A0A087WX29_HUMAN (+1)	27 kDa	1	2	2	0	0	0	1	2	1	2	1	1	1	2	2	1	1	1	2	0	0	2	0	0
215	39S ribosomal protein L49, mitochondrial OS=Homo sapiens GN=MRPL49 PE=1 SV=1	RM49_HUMAN	19 kDa	1	0	2	1	2	1	2	2	1	2	0	1	0	2	2	2	0	1	0	0	0	2	1	1
216	Exportin-1 OS=Homo sapiens GN=XPO1 PE=1 SV=1	XPO1_HUMAN	123 kDa	1	1	1	1	1	1	2	1	1	1	1	1	0	1	1	1	1	1	1	0	1	1	1	1
217	Isoform 2 of E3 UFM1-protein ligase 1 OS=Homo sapiens GN=UFL1	sp|O94874-2|UFL1_HUMAN (+1)	82 kDa	1	1	1	1	1	2	1	1	1	1	2	1	0	1	1	1	1	1	1	0	1	1	1	1
218	Cluster of Serrate RNA effector molecule homolog OS=Homo sapiens GN=SRRT PE=1 SV=1 (sp|Q9BXP5|SRRT_HUMAN)	sp|Q9BXP5|SRRT_HUMAN [2]	101 kDa	1	1	2	1	1	1	1	1	1	1	2	1	1	1	1	1	1	1	1	1	1	1	1	0
219	Isoform 2 of ATP-citrate synthase OS=Homo sapiens GN=ACLY	sp|P53396-2|ACLY_HUMAN (+1)	120 kDa	5	3	9	6	3	4	4	3	2	5	0	3	2	5	5	3	2	3	7	5	1	4	5	4
220	Lamin-B1 OS=Homo sapiens GN=LMNB1 PE=1 SV=2	LMNB1_HUMAN	66 kDa	2	3	5	2	1	2	1	2	1	0	8	0	5	4	3	2	1	2	6	5	4	5	3	1
221	Coatomer subunit gamma-2 OS=Homo sapiens GN=COPG2 PE=1 SV=1	sp|Q9UBF2|COPG2_HUMAN	98 kDa	1	1	1	1	1	1	1	1	2	3	2	0	0	1	2	0	0	1	3	1	3	3	3	1
222	T-complex protein 1 subunit gamma OS=Homo sapiens GN=CCT3 PE=1 SV=4	sp|P49368|TCPG_HUMAN	61 kDa	5	4	5	5	5	3	3	5	3	3	3	4	6	6	4	3	4	4	5	4	3	6	3	5
223	Malate dehydrogenase, mitochondrial OS=Homo sapiens GN=MDH2 PE=1 SV=3	sp|P40926|MDHM_HUMAN	36 kDa	14	17	15	14	15	16	14	13	18	9	13	20	13	16	12	15	18	16	15	24	22	17	12	17
224	Myosin light polypeptide 6 OS=Homo sapiens GN=MYL6 PE=1 SV=1	B7Z6Z4_HUMAN (+6)	27 kDa	5	3	4	5	5	5	4	5	4	4	5	8	7	5	6	6	4	7	5	5	4	3	3	4
225	Isoform 2 of Nucleosome assembly protein 1-like 4 OS=Homo sapiens GN=NAP1L4	sp|Q99733-2|NP1L4_HUMAN (+1)	44 kDa	1	1	1	2	0	1	1	0	0	1	0	0	1	1	2	1	1	0	0	1	0	1	3	1
226	Dihydrolipoyl dehydrogenase OS=Homo sapiens GN=DLD PE=1 SV=1	E9PEX6_HUMAN	52 kDa	4	3	5	2	2	1	1	2	1	2	2	0	1	3	1	3	2	2	1	3	1	2	2	3
227	Cluster of Phosphoglycerate mutase 1 OS=Homo sapiens GN=PGAM1 PE=1 SV=2 (PGAM1_HUMAN)	PGAM1_HUMAN [2]	29 kDa	6	7	8	10	7	10	6	9	9	6	5	9	4	6	7	5	12	9	5	4	7	7	5	8
228	Cluster of Isoform 4 of Pyruvate dehydrogenase E1 component subunit alpha, somatic form, mitochondrial OS=Homo sapiens GN=PDHA1 (sp|P08559-4|ODPA_HUMAN)	sp|P08559-4|ODPA_HUMAN [2]	48 kDa	0	0	1	0	1	0	0	0	0	0	0	0	1	2	0	0	1	1	1	3	0	0	0	0
229	Cluster of Isoform 2 of Glutamine--tRNA ligase OS=Homo sapiens GN=QARS (sp|P47897-2|SYQ_HUMAN)	sp|P47897-2|SYQ_HUMAN [3]	87 kDa	1	2	1	1	2	2	2	1	1	2	1	1	1	2	2	1	1	1	2	1	1	2	3	2
230	Isoform 2 of Regulator of nonsense transcripts 1 OS=Homo sapiens GN=UPF1	sp|Q92900-2|RENT1_HUMAN (+1)	123 kDa	1	1	1	0	1	1	1	0	0	1	0	0	0	1	0	1	1	1	1	0	1	1	0	2
231	Exportin-T OS=Homo sapiens GN=XPOT PE=1 SV=2	XPOT_HUMAN	110 kDa	1	1	1	1	1	1	0	2	0	1	0	1	1	1	0	1	1	1	1	1	1	1	2	1
232	Heme-binding protein 2 OS=Homo sapiens GN=HEBP2 PE=1 SV=1	sp|Q9Y5Z4|HEBP2_HUMAN	23 kDa	3	1	2	3	2	1	1	2	2	1	1	1	1	2	2	2	1	2	2	1	1	3	2	2
233	Isoform 2 of Serine/arginine-rich splicing factor 3 OS=Homo sapiens GN=SRSF3	sp|P84103-2|SRSF3_HUMAN	14 kDa	1	1	0	2	1	0	1	1	0	0	2	0	1	1	1	1	1	3	1	1	1	2	1	1
234	Cluster of Staphylococcal nuclease domain-containing protein 1 OS=Homo sapiens GN=SND1 PE=1 SV=1 (SND1_HUMAN)	SND1_HUMAN [2]	102 kDa	0	0	1	1	1	0	1	1	1	2	2	0	0	0	2	1	0	0	1	0	1	0	1	1
235	Oxysterol-binding protein 1 OS=Homo sapiens GN=OSBP PE=1 SV=1	OSBP1_HUMAN	89 kDa	1	2	2	2	2	1	2	0	1	1	0	1	2	1	1	1	1	2	2	1	1	2	1	1
236	Long-chain-fatty-acid--CoA ligase 1 OS=Homo sapiens GN=ACSL1 PE=1 SV=1	B7Z3Z9_HUMAN (+4)	59 kDa	0	0	2	0	0	0	1	0	0	0	0	0	2	2	1	0	0	0	2	1	1	0	0	0
237	Protein NipSnap homolog 1 OS=Homo sapiens GN=NIPSNAP1 PE=1 SV=1	NIPS1_HUMAN	33 kDa	0	0	0	1	0	0	0	0	0	2	1	1	0	1	0	0	0	1	1	0	0	0	0	0
238	Nucleoprotein TPR OS=Homo sapiens GN=TPR PE=1 SV=3	sp|P12270|TPR_HUMAN	267 kDa	0	2	1	2	2	0	1	2	0	0	0	1	1	2	0	1	0	1	0	0	0	0	1	0
239	Isoform 2 of Inorganic pyrophosphatase 2, mitochondrial OS=Homo sapiens GN=PPA2	sp|Q9H2U2-2|IPYR2_HUMAN	40 kDa	1	0	1	2	1	1	0	1	0	1	2	0	1	2	1	0	1	0	1	0	0	0	0	0
240	Isoform 3 of Quinone oxidoreductase OS=Homo sapiens GN=CRYZ	sp|Q08257-3|QOR_HUMAN (+1)	32 kDa	0	0	1	0	1	0	0	0	0	1	2	1	1	1	1	1	0	1	0	0	1	0	0	0
241	Glutathione synthetase OS=Homo sapiens GN=GSS PE=1 SV=1	sp|P48637|GSHB_HUMAN	52 kDa	1	1	1	2	0	2	2	1	0	2	2	1	1	0	1	1	1	1	1	1	1	1	1	0
242	Isoform 1 of Vinculin OS=Homo sapiens GN=VCL	sp|P18206-2|VINC_HUMAN (+1)	117 kDa	0	0	0	0	1	1	0	0	0	1	0	0	1	1	0	0	0	2	3	0	0	1	1	0
243	ATP-dependent RNA helicase DDX39A OS=Homo sapiens GN=DDX39A PE=1 SV=2	sp|O00148|DX39A_HUMAN	49 kDa	1	2	3	2	1	0	1	1	1	1	1	2	1	3	2	1	4	1	3	3	1	2	2	0
244	Cluster of Pyruvate kinase PKM OS=Homo sapiens GN=PKM PE=1 SV=4 (sp|P14618|KPYM_HUMAN)	sp|P14618|KPYM_HUMAN [3]	58 kDa	18	19	16	24	20	16	28	23	19	26	28	25	23	17	24	17	18	18	17	17	26	23	25	24
245	Carbonyl reductase [NADPH] 3 OS=Homo sapiens GN=CBR3 PE=1 SV=3	CBR3_HUMAN	31 kDa	3	3	4	3	1	2	3	1	2	3	0	2	2	2	3	3	2	3	4	3	1	3	2	3
246	Cluster of Puromycin-sensitive aminopeptidase OS=Homo sapiens GN=NPEPPS PE=1 SV=1 (E9PLK3_HUMAN)	E9PLK3_HUMAN [3]	103 kDa	5	5	7	3	3	5	4	4	4	2	1	2	2	5	3	4	6	3	4	4	3	3	3	5
247	Cluster of Poly(rC)-binding protein 1 OS=Homo sapiens GN=PCBP1 PE=1 SV=2 (PCBP1_HUMAN)	PCBP1_HUMAN [8]	37 kDa	6	7	5	7	7	4	5	4	4	3	2	3	7	6	5	6	5	6	8	1	7	3	5	6
248	ATP-dependent RNA helicase A OS=Homo sapiens GN=DHX9 PE=1 SV=4	sp|Q08211|DHX9_HUMAN	141 kDa	3	3	3	3	2	1	4	1	2	2	6	6	0	3	2	2	2	3	4	1	1	3	3	1
249	Protein S100-A11 OS=Homo sapiens GN=S100A11 PE=1 SV=2	S10AB_HUMAN	12 kDa	3	6	6	8	7	5	6	7	4	3	8	7	10	6	5	7	8	7	5	8	8	7	7	7
250	Stress-70 protein, mitochondrial OS=Homo sapiens GN=HSPA9 PE=1 SV=2	GRP75_HUMAN	74 kDa	20	22	20	18	22	21	18	25	19	17	14	21	16	24	13	21	23	18	16	17	17	18	11	20
251	ADP-ribosylation factor-like protein 3 OS=Homo sapiens GN=ARL3 PE=1 SV=2	ARL3_HUMAN	20 kDa	2	1	1	2	1	1	0	0	0	0	3	0	0	0	1	0	0	1	1	1	0	1	3	2
252	Serine/threonine-protein kinase OSR1 OS=Homo sapiens GN=OXSR1 PE=1 SV=1	OXSR1_HUMAN	58 kDa	1	1	0	1	1	0	1	0	1	0	0	1	1	1	1	1	1	1	0	1	3	2	0	1
253	Cluster of Probable ATP-dependent RNA helicase DDX17 OS=Homo sapiens GN=DDX17 PE=1 SV=1 (H3BLZ8_HUMAN)	H3BLZ8_HUMAN [4]	80 kDa	3	3	3	3	2	2	3	3	3	3	2	2	7	4	2	3	2	4	5	4	3	4	2	2
254	Cluster of V-type proton ATPase subunit B, brain isoform OS=Homo sapiens GN=ATP6V1B2 PE=1 SV=3 (VATB2_HUMAN)	VATB2_HUMAN [2]	57 kDa	2	2	2	2	2	3	2	3	2	3	3	1	1	1	2	3	1	1	1	1	3	3	1	1
255	ADP-sugar pyrophosphatase OS=Homo sapiens GN=NUDT5 PE=1 SV=1	A6NCQ0_HUMAN (+3)	20 kDa	2	3	4	2	1	2	3	2	2	2	0	1	1	2	2	1	1	3	2	3	1	3	3	2
256	Actin-related protein 3 OS=Homo sapiens GN=ACTR3 PE=1 SV=3	ARP3_HUMAN	47 kDa	1	1	0	0	0	0	2	0	0	1	0	1	1	1	1	0	0	1	1	0	3	2	1	1
257	Cluster of Isoform 3 of L-lactate dehydrogenase A chain OS=Homo sapiens GN=LDHA (sp|P00338-3|LDHA_HUMAN)	sp|P00338-3|LDHA_HUMAN [9]	40 kDa	6	4	5	6	3	7	4	7	6	7	2	3	7	6	3	4	6	4	6	7	10	5	4	6
258	Cluster of Isoform 2 of Hexokinase-1 OS=Homo sapiens GN=HK1 (sp|P19367-2|HXK1_HUMAN)	sp|P19367-2|HXK1_HUMAN [6]	102 kDa	7	4	3	5	4	3	6	3	0	4	6	3	4	5	6	4	2	9	7	8	4	4	3	5
259	Cluster of Annexin A6 OS=Homo sapiens GN=ANXA6 PE=1 SV=3 (sp|P08133|ANXA6_HUMAN)	sp|P08133|ANXA6_HUMAN [4]	76 kDa	23	21	17	22	20	19	18	22	20	14	15	17	18	20	19	17	24	14	24	23	22	23	17	13
260	Coatomer subunit gamma-1 OS=Homo sapiens GN=COPG1 PE=1 SV=1	COPG1_HUMAN	98 kDa	4	3	4	5	4	3	4	3	2	5	6	3	1	5	4	3	2	5	4	4	6	5	5	4
261	Tyrosine--tRNA ligase, cytoplasmic OS=Homo sapiens GN=YARS PE=1 SV=4	SYYC_HUMAN	59 kDa	2	1	1	1	0	1	1	0	0	1	0	1	0	0	1	0	1	0	1	1	1	1	1	0
262	Signal recognition particle subunit SRP72 OS=Homo sapiens GN=SRP72 PE=1 SV=3	sp|O76094|SRP72_HUMAN	75 kDa	1	1	0	0	1	1	1	0	0	0	0	0	0	1	1	0	2	0	0	1	0	1	0	1
263	Obg-like ATPase 1 OS=Homo sapiens GN=OLA1 PE=1 SV=1	J3KQ32_HUMAN (+1)	47 kDa	0	2	1	0	1	1	1	1	0	0	1	0	0	0	1	2	1	0	0	0	0	0	1	0
264	60S ribosomal protein L9 (Fragment) OS=Homo sapiens GN=RPL9 PE=1 SV=7	D6RAN4_HUMAN (+1)	21 kDa	0	0	0	1	0	1	1	0	1	0	0	1	0	0	2	0	0	0	1	0	0	0	0	0
265	Cluster of Golgi autoantigen, golgin subfamily a, 2, isoform CRA_a OS=Homo sapiens GN=GOLGA2 PE=1 SV=1 (A0A0C4DGS5_HUMAN)	A0A0C4DGS5_HUMAN [3]	112 kDa	1	1	2	2	1	0	1	0	1	0	0	1	2	1	0	1	1	3	1	1	1	1	1	0
266	Isoform 2 of ATP-dependent 6-phosphofructokinase, liver type OS=Homo sapiens GN=PFKL	sp|P17858-2|PFKAL_HUMAN	90 kDa	1	2	2	2	0	1	1	0	0	1	0	0	0	1	2	0	1	0	2	0	0	0	1	3
267	Nuclear pore complex protein Nup160 OS=Homo sapiens GN=NUP160 PE=1 SV=3	sp|Q12769|NU160_HUMAN	162 kDa	0	1	2	0	1	1	0	1	0	1	0	1	0	1	0	0	0	0	1	0	1	1	1	1
268	Unconventional myosin-Ic OS=Homo sapiens GN=MYO1C PE=1 SV=1	F5H6E2_HUMAN	119 kDa	0	1	0	1	0	0	0	0	0	0	2	0	1	4	0	1	1	0	3	1	0	1	1	0
269	Isoform 2 of Annexin A7 OS=Homo sapiens GN=ANXA7	sp|P20073-2|ANXA7_HUMAN (+1)	50 kDa	4	3	1	3	7	3	2	4	1	3	1	2	4	4	4	5	2	3	3	3	1	3	3	5
270	Protein disulfide-isomerase A4 OS=Homo sapiens GN=PDIA4 PE=1 SV=2	PDIA4_HUMAN	73 kDa	3	3	3	2	2	3	3	1	3	3	1	2	5	4	3	2	1	2	5	4	3	1	2	3
271	Adenylate kinase isoenzyme 1 OS=Homo sapiens GN=AK1 PE=1 SV=3	KAD1_HUMAN (+1)	22 kDa	1	2	2	2	0	1	1	2	3	3	1	2	1	1	4	2	0	1	2	1	1	2	2	1
272	Peptidyl-prolyl cis-trans isomerase FKBP3 OS=Homo sapiens GN=FKBP3 PE=1 SV=1	FKBP3_HUMAN	25 kDa	1	1	0	2	1	0	0	1	1	1	2	1	0	1	1	0	0	0	2	0	0	0	0	1
273	Coronin-1B OS=Homo sapiens GN=CORO1B PE=1 SV=1	COR1B_HUMAN	54 kDa	1	3	1	2	2	3	1	1	1	2	0	1	2	2	2	1	2	1	2	3	1	1	1	1
274	Cluster of Histidine triad nucleotide-binding protein 1 OS=Homo sapiens GN=HINT1 PE=1 SV=2 (HINT1_HUMAN)	HINT1_HUMAN [3]	14 kDa	1	1	2	2	1	1	0	2	1	1	0	2	0	0	1	1	1	0	1	0	0	1	0	1
275	Pyridoxal-dependent decarboxylase domain-containing protein 1 OS=Homo sapiens GN=PDXDC1 PE=1 SV=1	H3BND4_HUMAN (+4)	89 kDa	1	1	0	1	1	1	1	1	1	1	1	1	0	1	2	1	1	0	2	1	3	2	1	0
276	Cluster of Alpha-soluble NSF attachment protein OS=Homo sapiens GN=NAPA PE=1 SV=1 (M0R0Y2_HUMAN)	M0R0Y2_HUMAN [3]	29 kDa	2	2	4	3	2	3	3	3	3	3	1	2	4	2	2	2	4	1	3	3	3	4	2	3
277	Neuroblast differentiation-associated protein AHNAK OS=Homo sapiens GN=AHNAK PE=1 SV=2	sp|Q09666|AHNK_HUMAN	629 kDa	19	22	30	23	28	30	32	25	34	20	10	23	54	35	26	34	23	30	37	35	22	28	32	21
278	Spectrin alpha chain, non-erythrocytic 1 OS=Homo sapiens GN=SPTAN1 PE=1 SV=1	A0A0D9SGF6_HUMAN (+2)	288 kDa	0	0	0	0	0	0	0	0	0	1	2	0	1	1	1	0	0	0	3	0	1	2	1	0
279	Cluster of Ras-related protein Rab-6A OS=Homo sapiens GN=RAB6A PE=1 SV=3 (sp|P20340|RAB6A_HUMAN)	sp|P20340|RAB6A_HUMAN [3]	24 kDa	1	0	2	1	1	0	1	1	1	1	1	0	1	0	0	1	0	1	4	1	1	0	2	1
280	Histone H4 OS=Homo sapiens GN=HIST1H4A PE=1 SV=2	H4_HUMAN	11 kDa	5	3	5	3	1	1	4	3	2	5	14	9	6	4	7	3	6	2	4	5	6	3	3	3
281	Cluster of Voltage-dependent anion-selective channel protein 2 OS=Homo sapiens GN=VDAC2 PE=1 SV=2 (sp|P45880|VDAC2_HUMAN)	sp|P45880|VDAC2_HUMAN [2]	32 kDa	6	4	5	5	4	5	4	3	3	2	0	7	5	4	4	2	4	3	5	4	6	4	3	4
282	Cluster of Isoform 2 of Dolichyl-diphosphooligosaccharide--protein glycosyltransferase subunit 2 OS=Homo sapiens GN=RPN2 (sp|P04844-2|RPN2_HUMAN)	sp|P04844-2|RPN2_HUMAN [3]	68 kDa	3	3	2	3	1	3	4	3	4	4	7	3	2	2	5	1	1	3	3	1	3	2	5	5
283	Cluster of Peroxiredoxin-2 OS=Homo sapiens GN=PRDX2 PE=1 SV=5 (sp|P32119|PRDX2_HUMAN)	sp|P32119|PRDX2_HUMAN [2]	22 kDa	6	5	6	4	5	6	6	3	3	4	1	6	1	5	5	3	2	4	5	5	6	5	3	5
284	Activated RNA polymerase II transcriptional coactivator p15 OS=Homo sapiens GN=SUB1 PE=1 SV=3	TCP4_HUMAN	14 kDa	2	0	1	0	1	0	1	0	0	1	0	0	1	0	1	0	0	0	1	1	1	1	0	0
285	Ragulator complex protein LAMTOR1 OS=Homo sapiens GN=LAMTOR1 PE=1 SV=2	LTOR1_HUMAN	18 kDa	1	1	1	0	2	1	1	1	0	0	0	0	1	1	0	0	1	0	1	1	1	1	0	0
286	LETM1 and EF-hand domain-containing protein 1, mitochondrial OS=Homo sapiens GN=LETM1 PE=1 SV=1	sp|O95202|LETM1_HUMAN	83 kDa	0	0	2	0	0	2	0	1	0	0	0	1	1	0	0	0	0	0	0	1	0	1	1	1
287	Hsc70-interacting protein OS=Homo sapiens GN=ST13 PE=1 SV=2	F10A1_HUMAN	41 kDa	1	2	3	0	2	0	2	1	0	3	0	2	2	3	2	2	2	3	2	0	1	1	0	0
288	Cluster of Isoform 2 of Leucine-rich repeat flightless-interacting protein 1 OS=Homo sapiens GN=LRRFIP1 (sp|Q32MZ4-2|LRRF1_HUMAN)	sp|Q32MZ4-2|LRRF1_HUMAN [4]	86 kDa	1	1	1	1	1	0	1	1	0	0	1	1	1	2	1	2	0	1	0	1	0	0	0	1
289	Ras-related protein Rab-11B OS=Homo sapiens GN=RAB11B PE=1 SV=4	sp|Q15907|RB11B_HUMAN	24 kDa	1	1	1	2	0	1	1	1	1	0	1	0	1	0	2	0	1	1	0	1	0	0	0	1
290	Isoform 2 of Serine-threonine kinase receptor-associated protein OS=Homo sapiens GN=STRAP	sp|Q9Y3F4-2|STRAP_HUMAN (+1)	40 kDa	0	2	0	0	0	0	1	1	1	1	0	0	1	0	0	0	0	0	1	0	1	0	0	0
291	Cell division control protein 42 homolog OS=Homo sapiens GN=CDC42 PE=1 SV=2	sp|P60953|CDC42_HUMAN	21 kDa	3	3	2	1	3	3	2	2	1	1	2	2	0	3	2	2	1	1	2	0	3	3	2	4
292	Cytoplasmic dynein 1 heavy chain 1 OS=Homo sapiens GN=DYNC1H1 PE=1 SV=5	DYHC1_HUMAN	532 kDa	10	8	10	13	7	7	10	9	9	16	13	6	8	9	15	5	13	10	13	7	4	7	11	8
293	ATP synthase subunit O, mitochondrial OS=Homo sapiens GN=ATP5O PE=1 SV=1	ATPO_HUMAN	23 kDa	4	4	4	3	5	4	6	7	6	4	3	7	4	6	5	5	5	2	5	4	4	5	4	6
294	Cluster of Sarcoplasmic/endoplasmic reticulum calcium ATPase 2 OS=Homo sapiens GN=ATP2A2 PE=1 SV=1 (sp|P16615|AT2A2_HUMAN)	sp|P16615|AT2A2_HUMAN [5]	115 kDa	4	4	4	3	2	5	4	5	2	3	0	2	5	4	4	5	4	3	3	4	4	3	4	3
295	Isoform 2 of 3'(2'),5'-bisphosphate nucleotidase 1 OS=Homo sapiens GN=BPNT1	sp|O95861-2|BPNT1_HUMAN (+2)	36 kDa	1	1	1	1	2	0	2	1	1	2	0	1	0	1	1	1	0	1	1	0	0	0	2	1
296	Isoform B of Phosphate carrier protein, mitochondrial OS=Homo sapiens GN=SLC25A3	sp|Q00325-2|MPCP_HUMAN (+1)	40 kDa	1	0	1	1	1	0	1	1	1	3	1	0	2	0	0	1	0	2	1	0	0	1	1	1
297	Talin-1 OS=Homo sapiens GN=TLN1 PE=1 SV=3	TLN1_HUMAN	270 kDa	3	3	2	3	2	2	2	2	3	3	3	3	1	6	3	4	1	2	1	1	3	3	2	3
298	Cluster of Receptor of activated protein C kinase 1 OS=Homo sapiens GN=RACK1 PE=1 SV=3 (RACK1_HUMAN)	RACK1_HUMAN [2]	35 kDa	0	1	0	2	0	0	1	0	2	2	0	0	0	0	1	1	0	0	1	0	0	0	1	0
299	Cluster of Elongation factor Tu, mitochondrial OS=Homo sapiens GN=TUFM PE=1 SV=2 (EFTU_HUMAN)	EFTU_HUMAN [2]	50 kDa	13	12	10	10	9	11	10	11	9	10	8	9	7	11	9	12	8	9	6	7	4	10	8	13
300	Calcineurin B homologous protein 1 OS=Homo sapiens GN=CHP1 PE=1 SV=3	CHP1_HUMAN (+3)	22 kDa	0	0	0	1	0	2	0	1	0	0	1	0	1	1	1	0	0	1	2	0	1	0	0	2
301	40S ribosomal protein S9 OS=Homo sapiens GN=RPS9 PE=1 SV=3	RS9_HUMAN	23 kDa	1	1	1	0	1	0	1	1	1	0	1	1	1	1	2	1	1	0	1	3	1	0	2	1
302	Tricarboxylate transport protein, mitochondrial OS=Homo sapiens GN=SLC25A1 PE=1 SV=2	TXTP_HUMAN	34 kDa	3	5	3	3	3	4	2	4	3	3	3	2	0	4	3	3	4	3	2	4	4	4	3	3
303	Cluster of Sec1 family domain-containing protein 1 OS=Homo sapiens GN=SCFD1 PE=1 SV=4 (sp|Q8WVM8|SCFD1_HUMAN)	sp|Q8WVM8|SCFD1_HUMAN [2]	72 kDa	2	3	1	3	1	2	3	4	2	3	2	2	2	2	2	3	1	2	2	3	3	4	4	3
304	Acyl-protein thioesterase 1 OS=Homo sapiens GN=LYPLA1 PE=1 SV=1	A0A087X1K9_HUMAN (+2)	18 kDa	2	1	2	2	1	1	2	1	1	1	1	2	0	1	1	2	4	2	2	0	3	2	2	2
305	ATP synthase subunit beta, mitochondrial OS=Homo sapiens GN=ATP5B PE=1 SV=3	ATPB_HUMAN	57 kDa	31	29	32	33	29	29	31	30	29	30	24	29	19	28	27	31	37	25	28	28	32	32	29	33
306	ATP synthase subunit alpha, mitochondrial OS=Homo sapiens GN=ATP5A1 PE=1 SV=1	sp|P25705|ATPA_HUMAN	60 kDa	16	16	13	17	14	16	18	16	17	14	15	12	14	15	18	15	15	15	11	13	15	16	17	11
307	Cluster of Anterior gradient protein 2 homolog OS=Homo sapiens GN=AGR2 PE=1 SV=1 (AGR2_HUMAN)	AGR2_HUMAN [3]	20 kDa	6	6	6	5	5	5	3	2	3	5	5	4	4	6	6	4	6	4	5	7	8	4	3	2
308	Galectin-1 OS=Homo sapiens GN=LGALS1 PE=1 SV=2	LEG1_HUMAN	15 kDa	4	3	3	3	4	4	6	5	3	4	10	4	6	3	3	4	6	4	5	3	4	4	4	5
309	Cluster of Isoform 2 of Macrophage-capping protein OS=Homo sapiens GN=CAPG (sp|P40121-2|CAPG_HUMAN)	sp|P40121-2|CAPG_HUMAN [2]	37 kDa	4	4	4	3	3	4	5	3	6	4	5	7	5	5	2	3	5	3	4	4	4	5	4	5
310	MICOS complex subunit MIC60 OS=Homo sapiens GN=IMMT PE=1 SV=2	B9A067_HUMAN (+3)	79 kDa	2	3	4	3	3	1	2	2	1	1	1	1	2	2	1	1	2	2	0	4	6	1	2	1
311	Isoform 2 of Coatomer subunit beta' OS=Homo sapiens GN=COPB2	sp|P35606-2|COPB2_HUMAN (+1)	99 kDa	3	2	2	1	2	2	2	1	1	3	2	1	4	2	2	2	1	1	3	5	4	1	1	1
312	Methylcrotonoyl-CoA carboxylase beta chain, mitochondrial OS=Homo sapiens GN=MCCC2 PE=1 SV=1	sp|Q9HCC0|MCCB_HUMAN	61 kDa	2	3	3	2	3	3	2	1	0	3	1	3	4	2	3	2	2	2	5	3	3	2	1	1
313	Peroxiredoxin-6 OS=Homo sapiens GN=PRDX6 PE=1 SV=3	PRDX6_HUMAN	25 kDa	3	6	5	4	4	5	5	3	6	3	2	6	4	2	9	7	5	3	5	5	4	3	7	7
314	Laminin subunit gamma-1 OS=Homo sapiens GN=LAMC1 PE=1 SV=3	LAMC1_HUMAN	178 kDa	0	0	0	0	1	1	0	0	0	1	29	0	2	2	0	1	0	2	0	0	0	0	0	0
315	Cluster of Cathepsin D OS=Homo sapiens GN=CTSD PE=1 SV=1 (CATD_HUMAN)	CATD_HUMAN [2]	45 kDa	2	3	4	7	4	7	5	4	8	6	2	7	4	3	6	3	6	3	5	4	0	3	6	6
316	14-3-3 protein theta OS=Homo sapiens GN=YWHAQ PE=1 SV=1	1433T_HUMAN	28 kDa	2	4	2	3	3	3	3	3	2	2	1	0	2	4	3	2	2	4	2	3	1	2	3	4
317	Protein transport protein Sec16A OS=Homo sapiens GN=SEC16A PE=1 SV=1	F1T0I1_HUMAN (+1)	249 kDa	2	2	2	1	1	2	1	2	1	3	0	2	0	1	1	0	2	2	3	3	0	2	2	3
318	Cluster of Putative elongation factor 1-alpha-like 3 OS=Homo sapiens GN=EEF1A1P5 PE=5 SV=1 (EF1A3_HUMAN)	EF1A3_HUMAN [3]	50 kDa	10	11	10	12	10	12	11	15	9	13	10	10	8	15	15	9	7	8	8	12	12	10	10	9
319	Chloride intracellular channel protein 1 OS=Homo sapiens GN=CLIC1 PE=1 SV=4	CLIC1_HUMAN	27 kDa	3	3	2	4	5	4	4	7	4	5	5	7	4	4	3	5	5	3	5	4	6	5	4	4
320	Cluster of Catenin alpha-1 OS=Homo sapiens GN=CTNNA1 PE=1 SV=1 (sp|P35221|CTNA1_HUMAN)	sp|P35221|CTNA1_HUMAN [2]	100 kDa	3	2	3	2	3	2	2	3	3	3	7	2	5	6	2	2	4	2	5	1	1	2	3	2
321	Isoform 3 of Perilipin-3 OS=Homo sapiens GN=PLIN3	sp|O60664-3|PLIN3_HUMAN (+1)	47 kDa	6	4	6	6	4	5	5	4	3	4	5	7	5	3	6	4	6	4	5	9	7	5	4	4
322	Isoform 2 of Dynactin subunit 2 OS=Homo sapiens GN=DCTN2	sp|Q13561-2|DCTN2_HUMAN (+2)	45 kDa	1	0	1	1	1	1	1	1	1	1	0	0	0	1	1	1	0	1	2	1	1	0	1	1
323	Hornerin OS=Homo sapiens GN=HRNR PE=1 SV=2	HORN_HUMAN	282 kDa	0	0	0	0	0	0	0	0	0	0	0	0	2	0	0	1	0	0	0	0	0	0	22	0
324	Filaggrin OS=Homo sapiens GN=FLG PE=1 SV=3	FILA_HUMAN	435 kDa	0	0	0	1	0	0	0	0	0	0	0	0	0	0	0	0	0	0	0	0	0	0	16	0
325	Laminin subunit beta-1 OS=Homo sapiens GN=LAMB1 PE=1 SV=1	G3XAI2_HUMAN (+1)	200 kDa	0	1	1	0	0	3	0	0	0	0	8	0	2	2	0	0	0	1	0	0	0	0	0	0
326	N-acetylglucosamine-6-sulfatase OS=Homo sapiens GN=GNS PE=1 SV=1	F6S8M0_HUMAN (+3)	66 kDa	1	1	2	0	0	0	0	1	0	0	0	0	0	0	0	0	0	0	0	0	0	0	0	0
327	Inosine-5'-monophosphate dehydrogenase 2 (Fragment) OS=Homo sapiens GN=IMPDH2 PE=1 SV=1	H0Y4R1_HUMAN (+1)	51 kDa	0	0	0	0	0	0	0	0	0	0	0	0	2	0	0	1	0	0	0	0	0	0	0	1
328	Isoform 2 of CCR4-NOT transcription complex subunit 1 OS=Homo sapiens GN=CNOT1	sp|A5YKK6-2|CNOT1_HUMAN (+2)	266 kDa	0	2	0	0	0	0	0	0	0	0	0	0	0	0	0	0	0	1	0	0	0	0	0	1
329	Cluster of Erythrocyte band 7 integral membrane protein OS=Homo sapiens GN=STOM PE=1 SV=3 (sp|P27105|STOM_HUMAN)	sp|P27105|STOM_HUMAN [2]	32 kDa	0	0	0	0	0	0	0	0	0	0	0	0	1	0	0	0	0	0	0	3	0	0	0	0
330	Chromodomain-helicase-DNA-binding protein 6 OS=Homo sapiens GN=CHD6 PE=1 SV=4	sp|Q8TD26|CHD6_HUMAN-DECOY	?	0	0	0	0	0	0	0	0	0	0	0	0	0	0	0	0	0	1	0	0	0	0	0	2
331	Proton-associated sugar transporter A OS=Homo sapiens GN=SLC45A1 PE=2 SV=4	sp|Q9Y2W3|S45A1_HUMAN-DECOY (+1)	?	0	0	0	0	0	0	2	0	0	0	0	0	0	0	0	0	0	0	0	0	0	0	0	0
332	Laminin subunit alpha-1 OS=Homo sapiens GN=LAMA1 PE=1 SV=2	LAMA1_HUMAN	337 kDa	0	1	0	0	1	1	0	0	0	0	7	0	1	3	1	2	0	0	0	0	0	0	0	0
333	Cholinephosphotransferase 1 OS=Homo sapiens GN=CHPT1 PE=1 SV=1	F8W1B3_HUMAN (+1)	44 kDa	0	0	0	0	0	1	0	0	0	0	0	0	0	0	2	0	0	0	1	0	0	0	0	0
334	Growth factor receptor-bound protein 2 OS=Homo sapiens GN=GRB2 PE=1 SV=1	sp|P62993|GRB2_HUMAN	25 kDa	1	2	0	0	1	0	0	0	0	0	0	0	0	0	0	0	1	0	1	0	0	0	0	0
335	Guanine nucleotide-binding protein G(I)/G(S)/G(T) subunit beta-2 OS=Homo sapiens GN=GNB2 PE=1 SV=1	E7EP32_HUMAN (+4)	32 kDa	0	0	0	1	0	0	0	0	0	0	0	0	0	0	1	0	0	2	0	0	0	1	0	0
336	Isoform 2 of Cytoplasmic dynein 1 light intermediate chain 2 OS=Homo sapiens GN=DYNC1LI2	sp|O43237-2|DC1L2_HUMAN (+1)	45 kDa	0	1	0	0	0	0	0	0	0	0	0	0	1	2	1	1	0	0	0	0	0	1	0	0
337	Cluster of Isoform XLas-2 of Guanine nucleotide-binding protein G(s) subunit alpha isoforms XLas OS=Homo sapiens GN=GNAS (sp|Q5JWF2-2|GNAS1_HUMAN)	sp|Q5JWF2-2|GNAS1_HUMAN [5]	110 kDa	0	0	0	0	0	0	0	0	0	0	0	0	1	0	0	0	0	0	2	0	0	0	0	0
338	Cluster of E3 SUMO-protein ligase RanBP2 OS=Homo sapiens GN=RANBP2 PE=1 SV=2 (RBP2_HUMAN)	RBP2_HUMAN [2]	358 kDa	0	0	0	0	0	0	0	0	0	0	0	0	1	0	0	0	0	0	0	0	3	0	0	0
339	Microsomal glutathione S-transferase 1 (Fragment) OS=Homo sapiens GN=MGST1 PE=1 SV=1	F5H6X2_HUMAN (+3)	9 kDa	1	0	0	0	0	1	0	0	0	0	0	0	0	0	0	0	0	1	2	0	0	0	0	0
340	Filaggrin-2 OS=Homo sapiens GN=FLG2 PE=1 SV=1	FILA2_HUMAN	248 kDa	0	0	0	0	0	0	0	0	0	0	0	0	0	0	0	0	0	0	0	0	0	0	3	0
341	Importin subunit alpha-1 OS=Homo sapiens GN=KPNA2 PE=1 SV=1	IMA1_HUMAN	58 kDa	0	0	1	0	0	1	0	0	0	0	3	0	0	0	1	0	0	0	0	0	0	0	0	0
342	Isoform 2 of Solute carrier organic anion transporter family member 5A1 OS=Homo sapiens GN=SLCO5A1	sp|Q9H2Y9-2|SO5A1_HUMAN-DECOY	?	0	0	0	0	0	0	0	0	0	0	0	0	0	0	0	0	0	0	0	0	0	0	2	0
343	Fibrillin-1 OS=Homo sapiens GN=FBN1 PE=1 SV=3	sp|P35555|FBN1_HUMAN-DECOY	?	1	0	0	0	0	0	0	0	0	0	0	0	0	0	0	0	0	0	0	0	0	0	2	0
344	Suprabasin OS=Homo sapiens GN=SBSN PE=1 SV=2	SBSN_HUMAN	61 kDa	0	0	0	0	0	0	0	0	0	0	0	0	0	0	0	0	0	0	0	0	0	0	3	0
345	GEM-interacting protein (Fragment) OS=Homo sapiens GN=GMIP PE=1 SV=1	K7EJC2_HUMAN	33 kDa	0	0	0	0	0	0	0	0	0	0	0	0	0	0	0	0	0	0	0	0	0	0	2	0
346	Isoform 2 of Calcium-binding mitochondrial carrier protein Aralar1 OS=Homo sapiens GN=SLC25A12	sp|O75746-2|CMC1_HUMAN (+1)	63 kDa	0	0	0	0	0	0	0	0	0	2	0	0	0	0	0	0	0	0	0	0	0	0	0	0
347	Cathepsin Z OS=Homo sapiens GN=CTSZ PE=1 SV=1	CATZ_HUMAN	34 kDa	1	0	2	1	1	0	0	0	0	0	0	1	4	0	1	0	0	0	0	0	0	0	0	0
348	Apolipoprotein E OS=Homo sapiens GN=APOE PE=1 SV=1	APOE_HUMAN	36 kDa	0	1	0	0	1	0	0	0	0	0	5	0	0	1	0	0	0	0	0	0	0	0	0	0
349	Nuclear mitotic apparatus protein 1 OS=Homo sapiens GN=NUMA1 PE=1 SV=2	sp|Q14980|NUMA1_HUMAN	238 kDa	0	0	0	0	0	0	0	0	0	0	5	0	0	0	0	0	0	0	0	0	0	0	0	0
350	Nidogen-1 OS=Homo sapiens GN=NID1 PE=1 SV=3	sp|P14543|NID1_HUMAN	136 kDa	0	0	0	0	0	0	0	0	0	0	5	0	0	1	0	0	0	0	0	0	0	0	0	0
351	Fibrillin-1 OS=Homo sapiens GN=FBN1 PE=1 SV=3	FBN1_HUMAN	312 kDa	0	0	0	0	0	0	0	0	0	0	2	0	0	0	0	0	0	0	0	0	0	0	0	0
352	Isoform 3 of Agrin OS=Homo sapiens GN=AGRN	sp|O00468-3|AGRIN_HUMAN (+1)	215 kDa	0	0	0	0	0	0	0	0	0	0	5	0	0	0	0	0	0	0	0	0	0	0	0	0
353	Basement membrane-specific heparan sulfate proteoglycan core protein OS=Homo sapiens GN=HSPG2 PE=1 SV=4	PGBM_HUMAN	469 kDa	0	0	0	0	0	0	0	0	0	0	2	0	0	0	0	0	0	0	0	0	0	0	0	0
354	39S ribosomal protein L1, mitochondrial OS=Homo sapiens GN=MRPL1 PE=1 SV=2	RM01_HUMAN	37 kDa	0	0	0	2	0	0	0	0	0	0	1	0	0	0	2	0	0	0	0	0	0	0	0	0
355	Eukaryotic translation initiation factor 2 subunit 3 OS=Homo sapiens GN=EIF2S3 PE=1 SV=3	IF2G_HUMAN	51 kDa	0	0	1	2	1	2	1	0	1	1	1	0	0	1	1	1	0	0	1	0	1	1	2	1
356	Cluster of Isoform 2 of Alpha-aminoadipic semialdehyde dehydrogenase OS=Homo sapiens GN=ALDH7A1 (sp|P49419-2|AL7A1_HUMAN)	sp|P49419-2|AL7A1_HUMAN [3]	55 kDa	2	2	4	1	2	1	3	1	1	1	0	2	2	2	2	1	4	2	4	3	1	2	1	1
357	Small nuclear ribonucleoprotein E OS=Homo sapiens GN=SNRPE PE=1 SV=1	RUXE_HUMAN	11 kDa	0	2	1	1	1	1	0	1	1	1	1	0	1	1	1	1	0	1	2	0	1	1	1	1
358	Isoform 2 of Heterogeneous nuclear ribonucleoprotein D-like OS=Homo sapiens GN=HNRNPDL	sp|O14979-2|HNRDL_HUMAN (+1)	34 kDa	2	1	2	1	1	1	1	2	0	1	3	2	0	0	2	1	0	1	2	1	1	0	1	1
359	Signal recognition particle 14 kDa protein OS=Homo sapiens GN=SRP14 PE=1 SV=2	SRP14_HUMAN	15 kDa	1	1	3	2	1	1	1	1	0	2	1	1	2	1	1	1	2	1	3	3	0	3	0	1
360	m7GpppX diphosphatase OS=Homo sapiens GN=DCPS PE=1 SV=2	DCPS_HUMAN	39 kDa	1	1	1	2	1	2	0	1	1	1	1	0	0	2	1	1	1	1	2	1	0	1	1	1
361	Isoform 2 of Small nuclear ribonucleoprotein Sm D3 OS=Homo sapiens GN=SNRPD3	sp|P62318-2|SMD3_HUMAN (+1)	13 kDa	0	0	1	1	1	1	2	1	1	1	0	1	1	1	0	0	0	0	1	1	0	1	1	0
362	Isoform 2 of Enoyl-CoA delta isomerase 1, mitochondrial OS=Homo sapiens GN=ECI1	sp|P42126-2|ECI1_HUMAN (+1)	31 kDa	1	1	1	1	1	1	2	1	1	1	1	0	1	0	0	1	0	0	0	1	0	1	1	1
363	Eukaryotic translation initiation factor 3 subunit H OS=Homo sapiens GN=EIF3H PE=1 SV=1	A0A087WZK9_HUMAN (+2)	40 kDa	1	1	1	1	1	1	1	1	1	1	1	1	1	1	1	1	2	1	1	1	3	1	1	1
364	40S ribosomal protein S7 OS=Homo sapiens GN=RPS7 PE=1 SV=1	RS7_HUMAN	22 kDa	0	1	1	2	3	2	2	1	0	1	0	2	0	2	2	0	1	2	1	4	0	1	2	2
365	Cluster of Septin-8 OS=Homo sapiens GN=SEPT8 PE=1 SV=1 (A0A087X142_HUMAN)	A0A087X142_HUMAN [16]	49 kDa	2	2	2	1	1	1	1	1	2	2	0	2	2	1	2	1	1	1	1	1	1	1	1	1
366	40S ribosomal protein S25 OS=Homo sapiens GN=RPS25 PE=1 SV=1	RS25_HUMAN	14 kDa	1	1	1	0	1	1	1	0	1	2	1	1	1	1	0	0	1	0	1	1	1	0	1	0
367	Eukaryotic translation initiation factor 4B OS=Homo sapiens GN=EIF4B PE=1 SV=1	E7EX17_HUMAN (+1)	70 kDa	3	3	6	3	5	4	4	5	3	3	3	2	4	3	4	3	4	4	3	5	6	3	3	4
368	Proteasomal ubiquitin receptor ADRM1 OS=Homo sapiens GN=ADRM1 PE=1 SV=1	A0A087WX59_HUMAN (+1)	38 kDa	1	2	1	1	1	1	1	1	1	1	1	1	1	1	1	1	1	1	0	1	1	1	1	1
369	Isoform 2 of Partner of Y14 and mago OS=Homo sapiens GN=PYM1	sp|Q9BRP8-2|PYM1_HUMAN (+1)	23 kDa	1	1	1	2	0	1	1	1	1	1	1	1	1	1	1	1	1	1	0	1	1	1	1	1
370	SH3 domain-binding glutamic acid-rich-like protein OS=Homo sapiens GN=SH3BGRL PE=1 SV=1	SH3L1_HUMAN	13 kDa	2	2	2	2	2	2	2	2	2	2	2	2	1	2	2	2	2	2	3	3	3	2	2	1
371	Cluster of Gelsolin OS=Homo sapiens GN=GSN PE=1 SV=1 (A0A0A0MT01_HUMAN)	A0A0A0MT01_HUMAN [2]	85 kDa	10	10	8	9	10	9	9	8	9	12	8	9	13	12	9	9	8	10	9	12	14	11	7	9
372	Heterogeneous nuclear ribonucleoproteins A2/B1 OS=Homo sapiens GN=HNRNPA2B1 PE=1 SV=2	sp|P22626|ROA2_HUMAN	37 kDa	10	6	7	8	5	4	4	6	6	4	17	7	11	8	7	5	6	9	7	5	7	5	4	4
373	ATP-dependent 6-phosphofructokinase, platelet type OS=Homo sapiens GN=PFKP PE=1 SV=2	sp|Q01813|PFKAP_HUMAN	86 kDa	0	0	0	0	0	0	1	0	0	1	0	0	1	1	0	0	0	0	3	0	1	1	0	0
374	Cluster of Serine/threonine-protein phosphatase PP1-alpha catalytic subunit OS=Homo sapiens GN=PPP1CA PE=1 SV=1 (sp|P62136|PP1A_HUMAN)	sp|P62136|PP1A_HUMAN [5]	38 kDa	3	0	3	2	1	2	2	1	1	3	1	2	2	3	2	2	1	1	1	3	1	1	1	0
375	Heterogeneous nuclear ribonucleoprotein F OS=Homo sapiens GN=HNRNPF PE=1 SV=3	HNRPF_HUMAN	46 kDa	7	3	5	4	7	5	5	6	4	4	6	6	7	4	4	5	6	7	5	5	6	7	5	6
376	Isoform 3 of Apoptosis-inducing factor 1, mitochondrial OS=Homo sapiens GN=AIFM1	sp|O95831-3|AIFM1_HUMAN (+1)	66 kDa	0	2	1	1	0	1	1	0	1	0	0	0	0	1	2	0	2	1	3	0	1	1	0	0
377	Prohibitin OS=Homo sapiens GN=PHB PE=1 SV=1	sp|P35232|PHB_HUMAN	30 kDa	1	2	1	2	1	1	1	1	2	1	1	2	4	0	1	2	1	1	2	1	1	2	1	4
378	Coiled-coil domain-containing protein 6 OS=Homo sapiens GN=CCDC6 PE=1 SV=2	CCDC6_HUMAN	53 kDa	0	1	0	0	0	1	0	0	0	0	1	1	1	0	1	0	0	2	1	3	1	0	0	0
379	Nuclear ubiquitous casein and cyclin-dependent kinase substrate 1 OS=Homo sapiens GN=NUCKS1 PE=1 SV=1	sp|Q9H1E3|NUCKS_HUMAN	27 kDa	1	2	1	1	1	1	1	1	1	1	2	1	1	0	1	1	1	2	0	3	3	1	2	1
380	40S ribosomal protein S5 (Fragment) OS=Homo sapiens GN=RPS5 PE=1 SV=1	M0R0F0_HUMAN (+2)	22 kDa	3	2	1	2	2	2	0	3	2	2	3	3	0	2	2	2	2	2	3	3	3	2	2	3
381	Costars family protein ABRACL OS=Homo sapiens GN=ABRACL PE=1 SV=1	ABRAL_HUMAN	9 kDa	0	0	0	2	2	1	1	3	1	1	2	0	0	0	2	1	0	1	1	0	0	2	1	1
382	Cluster of Cytochrome b-c1 complex subunit 2, mitochondrial OS=Homo sapiens GN=UQCRC2 PE=1 SV=3 (QCR2_HUMAN)	QCR2_HUMAN [2]	48 kDa	5	4	5	6	5	7	5	5	3	5	8	3	2	5	4	4	6	6	2	4	4	5	5	4
383	Golgi resident protein GCP60 OS=Homo sapiens GN=ACBD3 PE=1 SV=4	GCP60_HUMAN	61 kDa	2	2	4	3	2	3	3	3	4	3	3	1	1	2	3	1	1	2	4	1	0	0	3	4
384	Thioredoxin domain-containing protein 17 OS=Homo sapiens GN=TXNDC17 PE=1 SV=1	TXD17_HUMAN	14 kDa	0	2	1	1	1	1	2	1	1	1	1	1	1	2	0	1	1	1	2	0	1	1	1	0
385	Ribosomal protein L19 OS=Homo sapiens GN=RPL19 PE=1 SV=1	J3KTE4_HUMAN (+2)	23 kDa	2	1	2	2	2	2	1	2	2	2	2	2	2	1	2	2	2	2	1	3	3	2	2	2
386	Hepatoma-derived growth factor OS=Homo sapiens GN=HDGF PE=1 SV=1	sp|P51858|HDGF_HUMAN	27 kDa	0	0	0	2	1	2	3	0	1	2	0	1	0	0	4	1	0	1	3	4	1	1	1	1
387	Cluster of Rab GDP dissociation inhibitor alpha OS=Homo sapiens GN=GDI1 PE=1 SV=2 (GDIA_HUMAN)	GDIA_HUMAN [4]	51 kDa	9	5	7	7	5	8	3	6	7	8	8	8	4	6	6	8	7	6	9	7	8	8	6	7
388	Dipeptidyl peptidase 3 OS=Homo sapiens GN=DPP3 PE=1 SV=1	G3V180_HUMAN (+3)	84 kDa	2	3	3	3	3	5	5	5	7	3	3	3	5	3	4	4	5	4	3	4	3	4	3	5
389	Cadherin-1 OS=Homo sapiens GN=CDH1 PE=1 SV=1	A0A087WXI5_HUMAN (+1)	100 kDa	0	3	1	2	3	3	3	1	3	3	0	0	2	3	2	2	1	1	2	1	4	3	2	2
390	GTP-binding nuclear protein Ran OS=Homo sapiens GN=RAN PE=1 SV=1	B5MDF5_HUMAN (+2)	26 kDa	3	3	4	3	1	1	2	2	2	3	1	0	2	3	3	2	4	1	4	3	1	4	1	1
391	Coatomer subunit beta OS=Homo sapiens GN=COPB1 PE=1 SV=3	COPB_HUMAN	107 kDa	3	2	5	3	3	3	2	4	3	1	3	3	2	2	4	2	4	2	3	4	6	2	3	2
392	Cluster of T-complex protein 1 subunit theta OS=Homo sapiens GN=CCT8 PE=1 SV=4 (sp|P50990|TCPQ_HUMAN)	sp|P50990|TCPQ_HUMAN [2]	60 kDa	3	3	6	3	3	2	4	4	4	5	3	2	7	6	5	3	5	5	6	4	6	4	2	4
393	Cluster of Pyruvate dehydrogenase E1 component subunit beta, mitochondrial OS=Homo sapiens GN=PDHB PE=1 SV=3 (sp|P11177|ODPB_HUMAN)	sp|P11177|ODPB_HUMAN [2]	39 kDa	4	3	5	3	3	5	4	5	3	3	2	3	4	3	2	4	7	3	3	5	8	3	3	3
394	Cluster of Isoform 2 of Filamin-B OS=Homo sapiens GN=FLNB (sp|O75369-2|FLNB_HUMAN)	sp|O75369-2|FLNB_HUMAN [8]	276 kDa	15	13	13	11	11	10	11	12	12	12	8	10	12	16	8	16	14	13	14	12	10	13	10	11
395	Carnitine O-palmitoyltransferase 1, liver isoform OS=Homo sapiens GN=CPT1A PE=1 SV=2	sp|P50416|CPT1A_HUMAN	88 kDa	3	1	4	2	2	3	3	2	3	3	1	3	8	4	3	2	2	2	4	3	4	1	3	3
396	6-phosphogluconolactonase OS=Homo sapiens GN=PGLS PE=1 SV=2	6PGL_HUMAN	28 kDa	2	1	1	2	1	3	3	0	2	1	0	3	1	1	1	2	0	1	1	1	1	1	1	1
397	Protein transport protein Sec31A OS=Homo sapiens GN=SEC31A PE=1 SV=1	D6REX3_HUMAN (+8)	136 kDa	3	3	1	3	2	1	3	3	2	1	1	2	1	3	2	1	1	0	1	1	0	2	3	2
398	Isoform 2 of 40S ribosomal protein S20 OS=Homo sapiens GN=RPS20	sp|P60866-2|RS20_HUMAN (+1)	16 kDa	1	3	3	2	1	1	0	1	1	0	0	1	0	1	0	2	1	1	3	0	0	2	1	0
399	Cluster of Isoform 2 of ADP-ribosylation factor 3 OS=Homo sapiens GN=ARF3 (sp|P61204-2|ARF3_HUMAN)	sp|P61204-2|ARF3_HUMAN [6]	16 kDa	7	8	5	5	3	7	8	8	7	6	3	4	7	6	7	8	8	7	6	8	6	8	6	7
400	Peroxiredoxin-5, mitochondrial OS=Homo sapiens GN=PRDX5 PE=1 SV=4	sp|P30044|PRDX5_HUMAN	22 kDa	6	3	7	4	9	5	6	7	4	5	7	4	4	8	6	7	8	5	6	3	8	8	6	7
401	Isoform 2 of Heterochromatin protein 1-binding protein 3 OS=Homo sapiens GN=HP1BP3	sp|Q5SSJ5-2|HP1B3_HUMAN (+2)	57 kDa	0	1	1	0	0	0	0	1	1	1	2	0	0	1	0	0	0	0	1	0	0	0	1	1
402	Cluster of Protein phosphatase 1 regulatory subunit 7 OS=Homo sapiens GN=PPP1R7 PE=1 SV=1 (sp|Q15435|PP1R7_HUMAN)	sp|Q15435|PP1R7_HUMAN [2]	42 kDa	1	1	0	1	0	0	0	0	0	1	0	0	1	0	1	1	0	0	0	1	0	2	0	0
403	Cytochrome c oxidase subunit 7A2, mitochondrial OS=Homo sapiens GN=COX7A2 PE=1 SV=1	CX7A2_HUMAN (+3)	9 kDa	1	2	1	1	2	1	1	0	1	0	0	1	1	2	2	1	2	0	2	1	1	0	1	0
404	Epoxide hydrolase 1 OS=Homo sapiens GN=EPHX1 PE=1 SV=1	HYEP_HUMAN	53 kDa	1	2	1	1	2	1	1	0	0	1	1	0	1	1	0	1	1	0	0	0	1	1	1	2
405	Glutaredoxin-related protein 5, mitochondrial OS=Homo sapiens GN=GLRX5 PE=1 SV=2	GLRX5_HUMAN	17 kDa	0	0	0	0	0	1	0	0	0	0	0	1	1	0	0	0	0	0	0	0	1	0	0	2
406	Cluster of Plastin-3 OS=Homo sapiens GN=PLS3 PE=1 SV=1 (A0A0A0MSQ0_HUMAN)	A0A0A0MSQ0_HUMAN [5]	69 kDa	1	1	1	1	1	1	0	0	0	1	1	1	0	0	2	2	2	0	0	0	1	1	2	1
407	Isoform 2 of AP-3 complex subunit beta-1 OS=Homo sapiens GN=AP3B1	sp|O00203-3|AP3B1_HUMAN (+1)	116 kDa	0	2	1	0	0	0	2	0	0	1	0	0	0	0	0	1	0	0	0	0	0	1	0	0
408	Isoform 2 of Lon protease homolog, mitochondrial OS=Homo sapiens GN=LONP1	sp|P36776-2|LONM_HUMAN (+1)	100 kDa	0	1	0	2	0	0	1	0	1	2	1	0	1	1	1	0	0	0	0	1	0	0	1	1
409	Chromobox protein homolog 3 OS=Homo sapiens GN=CBX3 PE=1 SV=4	CBX3_HUMAN	21 kDa	0	0	0	0	0	0	0	0	0	1	2	0	0	0	0	0	0	0	0	1	0	0	0	0
410	Mitochondrial carrier homolog 2 OS=Homo sapiens GN=MTCH2 PE=1 SV=1	MTCH2_HUMAN	33 kDa	3	3	4	3	1	3	1	2	2	2	3	3	2	4	3	4	2	4	2	3	3	3	2	2
411	Cluster of Far upstream element-binding protein 2 OS=Homo sapiens GN=KHSRP PE=1 SV=4 (FUBP2_HUMAN)	FUBP2_HUMAN [4]	73 kDa	2	3	5	5	7	6	4	4	3	6	5	3	4	5	2	3	7	3	5	3	4	3	4	3
412	Cluster of LIM and SH3 domain protein 1 OS=Homo sapiens GN=LASP1 PE=1 SV=2 (sp|Q14847|LASP1_HUMAN)	sp|Q14847|LASP1_HUMAN [2]	30 kDa	3	2	3	3	1	3	3	3	2	1	1	3	1	3	2	3	0	1	0	3	1	2	2	2
413	Ubiquitin thioesterase OTUB1 OS=Homo sapiens GN=OTUB1 PE=1 SV=1	F5GYJ8_HUMAN (+3)	32 kDa	2	2	1	1	2	2	2	2	2	3	0	1	2	1	2	2	4	2	3	1	1	2	3	3
414	60S ribosomal protein L13 OS=Homo sapiens GN=RPL13 PE=1 SV=4	sp|P26373|RL13_HUMAN	24 kDa	0	1	1	2	0	1	3	1	0	1	0	2	2	3	1	1	2	2	2	1	3	2	1	1
415	Transcription elongation factor B polypeptide 1 (Fragment) OS=Homo sapiens GN=TCEB1 PE=1 SV=1	E5RHG8_HUMAN (+1)	10 kDa	0	0	0	0	0	0	1	0	0	1	0	0	1	1	0	1	0	0	2	3	0	0	0	0
416	60S acidic ribosomal protein P1 OS=Homo sapiens GN=RPLP1 PE=1 SV=1	RLA1_HUMAN	12 kDa	3	2	2	2	2	2	3	1	1	2	2	1	0	3	2	2	1	2	2	4	3	2	1	1
417	Isoform 2 of Lipopolysaccharide-responsive and beige-like anchor protein OS=Homo sapiens GN=LRBA	sp|P50851-2|LRBA_HUMAN (+1)	318 kDa	1	2	1	2	2	2	1	3	0	3	2	1	0	2	2	2	1	1	2	1	3	2	2	3
418	Cluster of Tubulin beta chain OS=Homo sapiens GN=TUBB PE=1 SV=2 (TBB5_HUMAN)	TBB5_HUMAN [12]	50 kDa	33	23	30	26	29	27	27	27	28	27	17	25	19	25	29	28	31	28	28	20	33	29	24	30
419	40S ribosomal protein S10 OS=Homo sapiens GN=RPS10 PE=1 SV=1	RS10_HUMAN	19 kDa	2	3	1	2	0	2	2	2	1	1	1	1	2	2	1	1	0	2	1	3	1	2	2	1
420	Cluster of Peroxisomal multifunctional enzyme type 2 OS=Homo sapiens GN=HSD17B4 PE=1 SV=3 (sp|P51659|DHB4_HUMAN)	sp|P51659|DHB4_HUMAN [4]	80 kDa	2	2	1	2	3	3	1	1	2	2	3	1	0	3	1	2	0	2	1	1	1	2	1	2
421	Eukaryotic translation initiation factor 3 subunit C-like protein OS=Homo sapiens GN=EIF3CL PE=3 SV=1	EIFCL_HUMAN (+2)	105 kDa	0	0	1	0	1	1	1	0	0	1	0	0	1	1	1	0	0	0	2	0	0	1	1	0
422	Cluster of Synaptic vesicle membrane protein VAT-1 homolog OS=Homo sapiens GN=VAT1 PE=1 SV=2 (sp|Q99536|VAT1_HUMAN)	sp|Q99536|VAT1_HUMAN [2]	42 kDa	6	4	5	3	3	4	2	3	6	6	2	6	4	3	2	2	5	3	5	4	4	3	1	3
423	Cluster of Isoform 3 of Tumor protein D52 OS=Homo sapiens GN=TPD52 (sp|P55327-3|TPD52_HUMAN)	sp|P55327-3|TPD52_HUMAN [2]	26 kDa	1	2	1	2	1	3	2	4	6	1	0	2	1	2	2	1	2	2	1	0	3	1	3	2
424	Cluster of Ezrin OS=Homo sapiens GN=EZR PE=1 SV=4 (EZRI_HUMAN)	EZRI_HUMAN [4]	69 kDa	8	7	7	8	10	6	8	7	9	6	6	4	10	9	8	10	11	8	5	12	6	8	8	7
425	Cluster of Keratin, type I cytoskeletal 19 OS=Homo sapiens GN=KRT19 PE=1 SV=4 (K1C19_HUMAN)	K1C19_HUMAN [13]	44 kDa	33	56	46	50	38	44	49	48	53	47	60	58	36	32	37	41	39	44	24	36	22	37	90	54
426	Gamma-synuclein OS=Homo sapiens GN=SNCG PE=1 SV=2	SYUG_HUMAN	13 kDa	6	6	7	7	10	7	6	9	6	5	5	4	6	6	7	5	6	4	7	8	11	5	4	6
427	Cluster of UV excision repair protein RAD23 homolog B OS=Homo sapiens GN=RAD23B PE=1 SV=1 (sp|P54727|RD23B_HUMAN)	sp|P54727|RD23B_HUMAN [4]	43 kDa	4	3	3	3	2	3	3	3	3	2	5	2	1	1	2	4	1	3	4	3	3	2	1	2
428	Cluster of Isoform 2 of Eukaryotic translation initiation factor 3 subunit L OS=Homo sapiens GN=EIF3L (sp|Q9Y262-2|EIF3L_HUMAN)	sp|Q9Y262-2|EIF3L_HUMAN [3]	61 kDa	0	0	0	0	2	0	0	1	0	2	2	1	0	1	0	1	1	0	3	0	0	0	0	0
429	Biliverdin reductase A OS=Homo sapiens GN=BLVRA PE=1 SV=2	BIEA_HUMAN	33 kDa	3	3	4	3	1	2	2	2	2	1	0	2	2	4	1	3	4	3	1	1	1	2	3	4
430	Cluster of Nascent polypeptide-associated complex subunit alpha, muscle-specific form OS=Homo sapiens GN=NACA PE=1 SV=1 (sp|E9PAV3|NACAM_HUMAN)	sp|E9PAV3|NACAM_HUMAN [2]	205 kDa	2	2	3	3	3	3	4	1	2	1	1	3	4	3	3	1	1	3	3	3	1	3	2	3
431	Cluster of 40S ribosomal protein S2 OS=Homo sapiens GN=RPS2 PE=1 SV=2 (RS2_HUMAN)	RS2_HUMAN [2]	31 kDa	4	3	5	3	3	1	2	4	3	3	1	2	2	4	2	2	2	2	4	4	4	2	2	2
432	Profilin-1 OS=Homo sapiens GN=PFN1 PE=1 SV=2	PROF1_HUMAN	15 kDa	8	8	7	6	10	9	7	6	10	7	9	4	7	8	10	10	12	5	8	9	8	10	6	7
433	Single-stranded DNA-binding protein, mitochondrial OS=Homo sapiens GN=SSBP1 PE=1 SV=1	SSBP_HUMAN	17 kDa	1	1	1	1	1	1	2	1	1	2	1	1	5	1	2	2	1	1	1	0	0	1	2	2
434	High mobility group protein B2 OS=Homo sapiens GN=HMGB2 PE=1 SV=2	HMGB2_HUMAN	24 kDa	4	3	5	3	5	4	3	4	3	3	3	2	5	3	3	5	4	5	3	0	4	1	1	5
435	Quinone oxidoreductase PIG3 OS=Homo sapiens GN=TP53I3 PE=1 SV=2	sp|Q53FA7|QORX_HUMAN	36 kDa	1	0	1	3	1	2	1	1	1	2	1	0	2	1	1	0	4	3	2	1	0	0	1	0
436	40S ribosomal protein S15 OS=Homo sapiens GN=RPS15 PE=1 SV=1	A0A0B4J2B4_HUMAN (+5)	14 kDa	1	1	0	0	1	1	2	0	0	2	1	1	0	0	1	0	0	1	0	1	0	1	1	1
437	Isocitrate dehydrogenase [NADP] cytoplasmic OS=Homo sapiens GN=IDH1 PE=1 SV=2	IDHC_HUMAN	47 kDa	2	3	2	2	2	1	2	1	2	2	2	1	1	2	2	2	2	3	1	1	3	3	2	2
438	Ubiquitin-fold modifier 1 OS=Homo sapiens GN=UFM1 PE=1 SV=1	sp|P61960|UFM1_HUMAN	9 kDa	1	1	0	1	1	1	1	0	1	2	2	0	1	1	1	1	1	0	1	1	1	0	0	1
439	Isoform 2 of 14-3-3 protein sigma OS=Homo sapiens GN=SFN	sp|P31947-2|1433S_HUMAN (+1)	24 kDa	3	1	2	3	2	1	2	2	2	2	1	1	2	2	2	3	1	1	0	1	0	0	3	3
440	Junction plakoglobin OS=Homo sapiens GN=JUP PE=1 SV=3	PLAK_HUMAN	82 kDa	1	0	3	2	0	0	3	1	0	0	3	1	2	0	2	1	2	2	0	1	0	1	2	1
441	Nucleobindin 2, isoform CRA_b OS=Homo sapiens GN=NUCB2 PE=1 SV=1	A0A087WSV8_HUMAN (+1)	50 kDa	0	1	1	1	1	1	1	0	0	2	1	0	1	0	1	1	0	1	2	0	3	0	2	0
442	Protein transport protein Sec23A OS=Homo sapiens GN=SEC23A PE=1 SV=1	F5H365_HUMAN (+1)	83 kDa	3	3	3	2	2	1	2	2	1	0	2	1	1	4	2	0	1	1	2	0	4	2	2	1
443	Isoform 2 of Clusterin OS=Homo sapiens GN=CLU	sp|P10909-2|CLUS_HUMAN (+3)	58 kDa	0	0	1	0	1	0	0	0	0	0	5	0	0	2	1	1	0	1	1	0	0	0	0	0
444	X-ray repair cross-complementing protein 6 OS=Homo sapiens GN=XRCC6 PE=1 SV=2	sp|P12956|XRCC6_HUMAN	70 kDa	2	8	7	7	5	4	6	4	4	5	8	6	7	4	7	4	2	4	4	4	3	7	5	6
445	60S ribosomal protein L8 OS=Homo sapiens GN=RPL8 PE=1 SV=2	RL8_HUMAN	28 kDa	1	3	4	3	2	3	2	3	2	1	2	3	2	2	2	2	4	2	2	1	3	1	2	2
446	26S protease regulatory subunit 7 OS=Homo sapiens GN=PSMC2 PE=1 SV=3	sp|P35998|PRS7_HUMAN	49 kDa	1	2	1	1	1	1	2	1	0	1	1	0	1	1	2	2	1	1	0	1	1	2	2	1
447	ATP synthase-coupling factor 6, mitochondrial OS=Homo sapiens GN=ATP5J PE=1 SV=1	A8MUH2_HUMAN (+2)	14 kDa	1	2	1	1	1	1	1	1	1	2	0	0	1	1	1	1	1	0	2	1	0	2	1	1
448	Developmentally-regulated GTP-binding protein 1 OS=Homo sapiens GN=DRG1 PE=1 SV=1	DRG1_HUMAN	41 kDa	1	1	3	1	1	1	1	0	1	1	1	1	0	1	1	0	0	1	1	1	3	1	1	0
449	Serum albumin OS=Homo sapiens GN=ALB PE=1 SV=1	A0A0C4DGB6_HUMAN (+1)	69 kDa	3	4	4	5	8	6	4	3	7	3	2	4	6	5	2	3	8	3	5	4	3	3	6	6
450	D-beta-hydroxybutyrate dehydrogenase, mitochondrial OS=Homo sapiens GN=BDH1 PE=1 SV=3	BDH_HUMAN (+1)	38 kDa	2	3	3	2	2	2	2	3	3	3	3	3	0	2	3	2	2	2	4	1	0	2	3	4
451	Cluster of Isoform 3 of Pyrroline-5-carboxylate reductase 1, mitochondrial OS=Homo sapiens GN=PYCR1 (sp|P32322-3|P5CR1_HUMAN)	sp|P32322-3|P5CR1_HUMAN [6]	36 kDa	4	3	3	4	3	2	4	1	3	3	2	3	2	2	2	3	4	2	5	3	3	4	1	3
452	Isoform 2 of Bifunctional coenzyme A synthase OS=Homo sapiens GN=COASY	sp|Q13057-2|COASY_HUMAN	65 kDa	3	3	1	3	1	2	2	2	2	3	3	3	2	2	2	4	2	3	3	1	1	2	3	3
453	Carnitine O-acetyltransferase OS=Homo sapiens GN=CRAT PE=1 SV=5	sp|P43155|CACP_HUMAN	71 kDa	1	1	2	2	1	1	2	1	2	1	1	2	1	1	2	1	2	1	0	1	1	3	1	1
454	Cluster of Ubiquitin-60S ribosomal protein L40 OS=Homo sapiens GN=UBA52 PE=1 SV=2 (RL40_HUMAN)	RL40_HUMAN [5]	15 kDa	2	3	2	1	1	2	0	2	2	2	1	2	4	1	2	3	2	3	1	1	3	2	2	2
455	Protein transport protein Sec23B OS=Homo sapiens GN=SEC23B PE=1 SV=2	SC23B_HUMAN	86 kDa	4	3	2	3	4	3	2	1	2	3	2	3	1	3	2	4	1	3	2	3	3	3	1	3
456	Voltage-dependent anion-selective channel protein 1 OS=Homo sapiens GN=VDAC1 PE=1 SV=2	VDAC1_HUMAN	31 kDa	3	4	5	4	2	3	2	2	2	3	1	6	4	6	3	2	4	1	5	7	4	2	1	2
457	Cluster of Transaldolase OS=Homo sapiens GN=TALDO1 PE=1 SV=2 (TALDO_HUMAN)	TALDO_HUMAN [2]	38 kDa	5	4	4	3	3	4	4	5	3	3	2	4	5	3	3	2	5	4	5	4	6	3	2	4
458	Cluster of Isoform B of AP-1 complex subunit beta-1 OS=Homo sapiens GN=AP1B1 (sp|Q10567-2|AP1B1_HUMAN)	sp|Q10567-2|AP1B1_HUMAN [6]	104 kDa	1	1	2	3	2	1	3	1	2	3	5	0	1	1	2	1	1	2	1	1	1	1	5	1
459	3-hydroxyacyl-CoA dehydrogenase type-2 OS=Homo sapiens GN=HSD17B10 PE=1 SV=3	sp|Q99714|HCD2_HUMAN	27 kDa	10	7	7	8	5	4	5	7	9	7	2	10	8	7	7	9	8	9	8	8	8	8	6	7
460	Cytochrome b-c1 complex subunit 1, mitochondrial OS=Homo sapiens GN=UQCRC1 PE=1 SV=3	QCR1_HUMAN	53 kDa	2	2	2	1	1	1	3	0	2	3	2	1	1	4	2	0	1	3	3	0	0	1	3	1
461	Cytochrome c oxidase subunit 2 OS=Homo sapiens GN=MT-CO2 PE=1 SV=1	COX2_HUMAN	26 kDa	3	3	2	3	4	2	4	3	2	5	2	1	2	2	3	4	4	4	5	3	3	4	2	3
462	Isoform 2 of Secernin-1 OS=Homo sapiens GN=SCRN1	sp|Q12765-2|SCRN1_HUMAN (+2)	49 kDa	1	1	1	2	0	0	1	0	2	2	0	1	1	1	1	0	2	1	0	0	0	1	2	1
463	Small ubiquitin-related modifier 2 OS=Homo sapiens GN=SUMO2 PE=1 SV=3	sp|P61956|SUMO2_HUMAN	11 kDa	2	1	1	2	2	1	1	1	1	0	1	0	1	1	2	2	1	0	0	1	1	1	0	3
464	182 kDa tankyrase-1-binding protein OS=Homo sapiens GN=TNKS1BP1 PE=1 SV=4	sp|Q9C0C2|TB182_HUMAN	182 kDa	2	3	0	1	1	1	1	1	0	0	0	2	2	0	1	0	1	1	2	0	1	2	1	0
465	Charged multivesicular body protein 4b OS=Homo sapiens GN=CHMP4B PE=1 SV=1	CHM4B_HUMAN	25 kDa	2	1	3	0	3	1	1	1	2	2	1	3	4	2	2	3	1	3	2	3	1	3	2	1
466	Cluster of Annexin A4 OS=Homo sapiens GN=ANXA4 PE=1 SV=4 (sp|P09525|ANXA4_HUMAN)	sp|P09525|ANXA4_HUMAN [2]	36 kDa	2	3	1	3	2	2	4	2	3	1	2	4	5	3	2	3	1	3	3	3	3	3	3	3
467	78 kDa glucose-regulated protein OS=Homo sapiens GN=HSPA5 PE=1 SV=2	GRP78_HUMAN	72 kDa	39	37	34	33	40	34	31	36	37	28	21	40	37	37	27	41	36	32	34	31	41	36	32	32
468	Ubiquitin-like modifier-activating enzyme 1 OS=Homo sapiens GN=UBA1 PE=1 SV=3	sp|P22314|UBA1_HUMAN	118 kDa	17	11	17	15	20	14	17	15	14	17	14	14	17	14	15	17	15	14	15	19	17	14	16	14
469	Trifunctional enzyme subunit alpha, mitochondrial OS=Homo sapiens GN=HADHA PE=1 SV=2	sp|P40939|ECHA_HUMAN	83 kDa	4	4	5	4	4	6	4	6	2	7	3	3	2	5	6	2	4	8	6	7	4	3	4	5
470	Ras GTPase-activating protein-binding protein 1 OS=Homo sapiens GN=G3BP1 PE=1 SV=1	sp|Q13283|G3BP1_HUMAN	52 kDa	1	1	3	1	1	1	3	2	1	3	1	3	1	2	1	2	1	2	2	3	1	1	2	2
471	Isoform 2 of 26S protease regulatory subunit 8 OS=Homo sapiens GN=PSMC5	sp|P62195-2|PRS8_HUMAN (+1)	45 kDa	1	1	0	2	0	2	3	2	3	2	1	2	2	2	2	1	1	0	1	1	3	1	2	3
472	Cluster of Microtubule-associated protein OS=Homo sapiens GN=MAP4 PE=1 SV=1 (E7EVA0_HUMAN)	E7EVA0_HUMAN [3]	245 kDa	3	1	2	1	1	1	1	2	2	0	0	2	0	2	2	1	1	1	1	0	0	1	2	1
473	Galectin-3 OS=Homo sapiens GN=LGALS3 PE=1 SV=5	LEG3_HUMAN	26 kDa	1	2	1	2	0	1	2	1	1	1	1	1	1	2	2	0	2	2	3	0	0	1	1	0
474	Acetolactate synthase-like protein OS=Homo sapiens GN=ILVBL PE=1 SV=2	ILVBL_HUMAN (+1)	68 kDa	0	1	1	1	1	1	0	2	1	1	2	1	0	0	1	1	0	1	1	0	0	2	0	2
475	Cluster of Protein ABHD14B OS=Homo sapiens GN=ABHD14B PE=1 SV=1 (sp|Q96IU4|ABHEB_HUMAN)	sp|Q96IU4|ABHEB_HUMAN [2]	22 kDa	1	3	1	2	1	0	2	0	0	2	0	1	1	1	0	1	1	1	1	1	0	1	2	2
476	Phenylalanine--tRNA ligase alpha subunit OS=Homo sapiens GN=FARSA PE=1 SV=1	K7ER00_HUMAN (+2)	62 kDa	0	1	0	1	1	2	2	2	1	1	1	0	0	0	1	0	1	2	0	0	0	2	1	2
477	Cluster of Protein CDV3 homolog OS=Homo sapiens GN=CDV3 PE=1 SV=1 (sp|Q9UKY7|CDV3_HUMAN)	sp|Q9UKY7|CDV3_HUMAN [2]	27 kDa	1	1	1	1	0	0	1	1	1	1	0	1	2	2	1	0	1	0	2	3	0	1	1	0
478	Cluster of 26S protease regulatory subunit 6A OS=Homo sapiens GN=PSMC3 PE=1 SV=3 (PRS6A_HUMAN)	PRS6A_HUMAN [3]	49 kDa	2	3	4	3	5	6	5	6	4	7	8	2	2	1	6	4	4	3	4	3	6	6	4	5
479	Cluster of Gamma-glutamylcyclotransferase OS=Homo sapiens GN=GGCT PE=1 SV=1 (sp|O75223|GGCT_HUMAN)	sp|O75223|GGCT_HUMAN [2]	21 kDa	3	5	4	4	7	6	7	5	7	5	6	6	4	5	5	6	7	6	5	5	8	7	4	4
480	Alcohol dehydrogenase [NADP(+)] OS=Homo sapiens GN=AKR1A1 PE=1 SV=3	AK1A1_HUMAN	37 kDa	3	3	3	3	2	4	1	3	4	4	3	2	2	2	3	4	2	4	3	1	0	3	3	4
481	Cluster of 40S ribosomal protein S18 OS=Homo sapiens GN=RPS18 PE=1 SV=3 (RS18_HUMAN)	RS18_HUMAN [2]	18 kDa	2	2	2	3	1	0	4	0	0	0	0	1	2	3	2	1	1	4	1	0	1	2	3	1
482	Eukaryotic translation initiation factor 6 OS=Homo sapiens GN=EIF6 PE=1 SV=1	sp|P56537|IF6_HUMAN	27 kDa	0	0	0	3	1	3	2	1	2	1	2	1	0	0	2	0	0	1	1	0	0	1	3	2
483	26S proteasome non-ATPase regulatory subunit 2 OS=Homo sapiens GN=PSMD2 PE=1 SV=3	sp|Q13200|PSMD2_HUMAN	100 kDa	3	3	5	3	2	3	2	3	2	3	3	2	4	2	2	2	2	4	1	1	4	2	3	2
484	Cluster of Cleavage and polyadenylation specificity factor subunit 5 OS=Homo sapiens GN=NUDT21 PE=1 SV=1 (CPSF5_HUMAN)	CPSF5_HUMAN [2]	26 kDa	2	1	0	1	1	0	1	0	1	1	0	0	0	0	1	2	0	1	3	0	1	1	0	0
485	Cluster of RuvB-like 2 OS=Homo sapiens GN=RUVBL2 PE=1 SV=3 (sp|Q9Y230|RUVB2_HUMAN)	sp|Q9Y230|RUVB2_HUMAN [2]	51 kDa	2	2	2	1	2	3	2	3	1	3	1	1	4	2	2	1	4	2	3	1	1	1	1	2
486	Protein S100-A10 OS=Homo sapiens GN=S100A10 PE=1 SV=2	S10AA_HUMAN	11 kDa	1	1	2	2	1	2	2	2	0	1	1	1	2	1	1	2	1	2	1	3	1	0	2	2
487	Cluster of Isoform 2 of Prostaglandin reductase 1 OS=Homo sapiens GN=PTGR1 (sp|Q14914-2|PTGR1_HUMAN)	sp|Q14914-2|PTGR1_HUMAN [4]	33 kDa	3	2	1	1	2	2	3	3	3	2	1	3	4	1	2	4	1	3	3	3	3	3	1	4
488	40S ribosomal protein S26 OS=Homo sapiens GN=RPS26 PE=1 SV=3	RS26_HUMAN	13 kDa	2	2	2	1	1	1	1	1	0	1	0	1	1	1	1	1	1	0	1	1	1	0	1	1
489	Cysteine and glycine-rich protein 1 OS=Homo sapiens GN=CSRP1 PE=1 SV=3	CSRP1_HUMAN (+1)	21 kDa	0	1	0	2	0	1	0	0	0	1	0	0	1	1	0	0	1	0	0	1	0	0	1	0
490	Proteasome subunit alpha type OS=Homo sapiens GN=PSMA6 PE=1 SV=1	G3V5Z7_HUMAN (+1)	28 kDa	1	0	1	1	1	1	1	1	1	0	0	1	2	1	1	1	1	1	1	1	1	1	1	0
491	Cluster of Nucleoside diphosphate kinase OS=Homo sapiens GN=NME1-NME2 PE=1 SV=1 (Q32Q12_HUMAN)	Q32Q12_HUMAN [2]	33 kDa	3	3	5	3	3	5	6	2	3	5	5	3	4	5	9	3	2	4	6	3	3	3	3	3
492	Splicing factor, proline- and glutamine-rich OS=Homo sapiens GN=SFPQ PE=1 SV=2	sp|P23246|SFPQ_HUMAN	76 kDa	1	2	2	1	1	1	2	1	1	1	3	2	1	1	1	1	2	1	1	1	1	0	2	3
493	Catenin beta-1 OS=Homo sapiens GN=CTNNB1 PE=1 SV=1	B4DGU4_HUMAN (+1)	85 kDa	2	3	3	2	0	0	3	1	2	1	1	1	2	3	2	1	1	2	2	5	3	1	0	1
494	G patch domain and KOW motifs-containing protein OS=Homo sapiens GN=GPKOW PE=1 SV=2	GPKOW_HUMAN	52 kDa	0	0	0	1	1	0	0	1	1	0	0	0	0	1	1	0	0	1	0	0	3	1	0	0
495	Transmembrane 9 superfamily member OS=Homo sapiens GN=TM9SF4 PE=1 SV=1	A0A0C4DFM1_HUMAN (+1)	73 kDa	0	0	0	1	0	0	0	0	0	0	1	0	1	0	2	0	0	0	0	0	0	1	0	1
496	Platelet-activating factor acetylhydrolase IB subunit beta OS=Homo sapiens GN=PAFAH1B2 PE=1 SV=1	sp|P68402|PA1B2_HUMAN	26 kDa	2	1	2	2	2	2	1	1	1	1	2	2	1	1	2	1	1	2	1	1	1	1	2	1
497	Cluster of Isoform 2 of Annexin A2 OS=Homo sapiens GN=ANXA2 (sp|P07355-2|ANXA2_HUMAN)	sp|P07355-2|ANXA2_HUMAN [2]	40 kDa	19	20	22	18	21	22	13	19	24	18	18	22	16	18	21	21	25	19	20	23	25	22	16	16
498	Isoform 2 of Heterogeneous nuclear ribonucleoprotein A3 OS=Homo sapiens GN=HNRNPA3	sp|P51991-2|ROA3_HUMAN (+1)	37 kDa	0	0	1	0	0	0	1	1	0	0	5	1	1	1	0	0	0	0	2	1	0	1	1	0
499	Creatine kinase U-type, mitochondrial OS=Homo sapiens GN=CKMT1A PE=1 SV=1	sp|P12532|KCRU_HUMAN	47 kDa	5	6	6	6	7	7	4	5	6	7	6	7	6	4	8	5	7	6	5	7	7	5	9	5
500	Stathmin OS=Homo sapiens GN=STMN1 PE=1 SV=3	sp|P16949|STMN1_HUMAN	17 kDa	3	4	5	1	3	3	4	4	4	0	1	4	5	3	3	2	2	1	3	3	4	4	2	4
501	Cluster of NAD(P) transhydrogenase, mitochondrial OS=Homo sapiens GN=NNT PE=1 SV=3 (NNTM_HUMAN)	NNTM_HUMAN [2]	114 kDa	5	5	7	7	7	6	7	4	4	9	8	6	10	6	2	6	6	7	7	4	7	7	6	3
502	Cluster of 26S protease regulatory subunit 4 OS=Homo sapiens GN=PSMC1 PE=1 SV=1 (sp|P62191|PRS4_HUMAN)	sp|P62191|PRS4_HUMAN [2]	49 kDa	1	1	0	0	0	1	3	0	2	1	0	0	1	1	1	2	0	3	2	1	1	1	1	2
503	Cluster of Neutral alpha-glucosidase AB OS=Homo sapiens GN=GANAB PE=1 SV=3 (sp|Q14697|GANAB_HUMAN)	sp|Q14697|GANAB_HUMAN [2]	107 kDa	7	7	5	4	5	5	4	3	6	9	6	6	6	4	7	7	6	6	8	4	3	6	4	5
504	T-complex protein 1 subunit delta OS=Homo sapiens GN=CCT4 PE=1 SV=4	sp|P50991|TCPD_HUMAN	58 kDa	3	3	3	3	3	3	4	2	2	3	3	2	6	3	3	3	1	3	4	1	4	3	3	3
505	Cluster of Serine/threonine-protein kinase PAK 2 OS=Homo sapiens GN=PAK2 PE=1 SV=3 (PAK2_HUMAN)	PAK2_HUMAN [8]	58 kDa	1	2	1	3	3	1	2	2	1	4	1	2	4	2	1	2	4	2	3	3	1	2	3	2
506	Secretory carrier-associated membrane protein 3 OS=Homo sapiens GN=SCAMP3 PE=1 SV=3	sp|O14828|SCAM3_HUMAN	38 kDa	6	4	5	5	5	2	2	4	4	4	1	8	7	5	2	2	4	3	4	5	7	3	4	4
507	Cluster of Protein disulfide-isomerase A3 OS=Homo sapiens GN=PDIA3 PE=1 SV=4 (PDIA3_HUMAN)	PDIA3_HUMAN [2]	57 kDa	16	13	16	15	18	16	12	16	13	13	14	18	16	15	16	20	18	15	14	13	14	11	16	14
508	Proteasome subunit beta type-1 OS=Homo sapiens GN=PSMB1 PE=1 SV=2	PSB1_HUMAN	26 kDa	0	1	1	1	1	2	0	1	0	3	1	2	1	2	1	1	1	1	1	0	0	1	1	2
509	Cluster of NADH dehydrogenase [ubiquinone] iron-sulfur protein 3, mitochondrial OS=Homo sapiens GN=NDUFS3 PE=1 SV=1 (sp|O75489|NDUS3_HUMAN)	sp|O75489|NDUS3_HUMAN [2]	30 kDa	1	1	0	1	2	1	3	0	0	1	1	2	0	1	1	0	1	3	1	0	1	0	1	2
510	HCG2044799 OS=Homo sapiens GN=HNRNPUL2-BSCL2 PE=4 SV=1	H3BQZ7_HUMAN (+1)	85 kDa	0	0	0	0	0	0	0	0	1	1	2	1	2	1	0	0	0	1	2	3	1	0	1	0
511	Eukaryotic translation initiation factor 5 OS=Homo sapiens GN=EIF5 PE=1 SV=2	IF5_HUMAN	49 kDa	2	1	2	1	1	0	2	3	1	2	2	1	0	1	2	1	1	1	3	0	3	2	2	3
512	Isoform 2 of Voltage-dependent anion-selective channel protein 3 OS=Homo sapiens GN=VDAC3	sp|Q9Y277-2|VDAC3_HUMAN (+1)	31 kDa	5	4	5	3	3	4	2	3	3	4	1	4	2	5	4	2	2	1	4	3	4	3	3	2
513	Cluster of Protein disulfide-isomerase OS=Homo sapiens GN=P4HB PE=1 SV=3 (PDIA1_HUMAN)	PDIA1_HUMAN [3]	57 kDa	13	15	16	14	15	13	12	18	11	12	8	18	10	17	11	14	15	13	13	13	12	12	10	13
514	Cluster of Epiplakin OS=Homo sapiens GN=EPPK1 PE=1 SV=2 (EPIPL_HUMAN)	EPIPL_HUMAN [3]	556 kDa	0	0	0	0	0	0	0	0	0	1	5	1	4	0	1	0	0	1	2	1	0	0	0	1
515	Catenin delta-1 OS=Homo sapiens GN=CTNND1 PE=1 SV=2	C9JZR2_HUMAN (+12)	105 kDa	1	4	5	2	2	2	2	3	1	4	2	3	1	5	3	2	4	1	3	1	1	3	3	2
516	Isoform 2 of Vesicle-associated membrane protein-associated protein A OS=Homo sapiens GN=VAPA	sp|Q9P0L0-2|VAPA_HUMAN (+1)	33 kDa	0	2	4	2	2	0	2	2	1	2	1	1	2	3	2	2	2	2	0	3	0	2	0	2
517	Proteasome subunit beta type-4 OS=Homo sapiens GN=PSMB4 PE=1 SV=4	PSB4_HUMAN	29 kDa	0	0	1	2	0	1	2	0	0	1	0	0	1	2	0	0	0	0	0	3	0	1	1	0
518	Isoform 2 of V-type proton ATPase catalytic subunit A OS=Homo sapiens GN=ATP6V1A	sp|P38606-2|VATA_HUMAN (+1)	65 kDa	1	3	1	2	2	5	2	1	2	1	1	2	1	2	2	3	2	2	3	1	1	1	1	4
519	Proteasome activator complex subunit 3 OS=Homo sapiens GN=PSME3 PE=1 SV=1	A0A087WTV2_HUMAN (+5)	20 kDa	0	3	1	1	2	2	1	1	1	2	2	0	0	0	1	1	1	1	1	0	1	3	1	3
520	Cluster of Histone H1.2 OS=Homo sapiens GN=HIST1H1C PE=1 SV=2 (H12_HUMAN)	H12_HUMAN [5]	21 kDa	8	10	8	6	7	6	5	5	6	4	6	7	6	6	8	5	6	6	5	7	7	6	5	5
521	Enoyl-CoA hydratase, mitochondrial OS=Homo sapiens GN=ECHS1 PE=1 SV=4	ECHM_HUMAN	31 kDa	2	2	1	0	2	2	2	2	0	2	1	1	4	1	6	1	1	2	2	4	1	1	1	1
522	Fructose-1,6-bisphosphatase 1 OS=Homo sapiens GN=FBP1 PE=1 SV=5	F16P1_HUMAN	37 kDa	2	3	1	3	2	2	4	2	1	2	2	3	2	3	3	2	1	3	3	3	1	2	3	4
523	Nicotinamide phosphoribosyltransferase OS=Homo sapiens GN=NAMPT PE=1 SV=1	NAMPT_HUMAN	56 kDa	1	0	1	2	1	2	3	2	1	1	1	0	1	3	2	1	0	2	2	0	1	2	3	2
524	Aminopeptidase B OS=Homo sapiens GN=RNPEP PE=1 SV=1	A6NKB8_HUMAN (+1)	68 kDa	0	0	0	0	0	1	0	1	0	3	0	0	1	0	1	0	2	0	2	0	0	0	0	0
525	Isoform 3 of Kinectin OS=Homo sapiens GN=KTN1	sp|Q86UP2-3|KTN1_HUMAN	150 kDa	3	3	3	3	3	3	4	2	3	3	1	1	4	3	2	2	1	3	2	4	3	2	2	3
526	Cluster of Elongation factor 1-delta OS=Homo sapiens GN=EEF1D PE=1 SV=1 (E9PRY8_HUMAN)	E9PRY8_HUMAN [3]	77 kDa	6	5	7	4	3	5	4	4	4	3	1	6	6	5	4	6	6	5	5	4	1	2	3	4
527	ADP-ribosylation factor 6 OS=Homo sapiens GN=ARF6 PE=1 SV=2	ARF6_HUMAN	20 kDa	1	1	2	1	2	0	3	0	0	1	2	0	0	1	1	2	0	1	0	0	0	1	2	1
528	UPF0568 protein C14orf166 OS=Homo sapiens GN=C14orf166 PE=1 SV=1	CN166_HUMAN	28 kDa	1	0	1	1	2	0	1	0	0	1	0	0	2	1	1	1	0	0	0	0	0	1	1	1
529	Cluster of Isoform 4 of AP-3 complex subunit delta-1 OS=Homo sapiens GN=AP3D1 (sp|O14617-4|AP3D1_HUMAN)	sp|O14617-4|AP3D1_HUMAN [4]	115 kDa	0	1	0	3	0	0	2	0	1	1	5	0	0	0	2	0	0	0	0	0	0	1	3	2
530	Glutathione S-transferase Mu 2 OS=Homo sapiens GN=GSTM2 PE=1 SV=1	E9PHN6_HUMAN (+5)	23 kDa	1	0	2	2	0	1	1	1	0	0	0	0	0	0	0	0	0	1	0	0	0	1	1	1
531	EH domain-containing protein 1 OS=Homo sapiens GN=EHD1 PE=1 SV=1	A0A024R571_HUMAN (+1)	62 kDa	1	1	1	0	0	1	0	1	0	1	0	1	0	2	1	1	0	0	0	1	0	0	1	0
532	Basal cell adhesion molecule OS=Homo sapiens GN=BCAM PE=1 SV=1	A0A087WXM8_HUMAN (+1)	64 kDa	0	0	0	0	0	1	1	1	0	0	2	0	1	0	0	0	0	1	1	0	3	0	0	2
533	Cluster of Leucine-rich PPR motif-containing protein, mitochondrial OS=Homo sapiens GN=LRPPRC PE=1 SV=3 (LPPRC_HUMAN)	LPPRC_HUMAN [2]	158 kDa	4	5	7	7	2	5	5	5	3	4	3	2	8	6	5	4	5	4	5	5	3	3	4	4
534	Cluster of Ribonuclease inhibitor OS=Homo sapiens GN=RNH1 PE=1 SV=2 (RINI_HUMAN)	RINI_HUMAN [2]	50 kDa	3	3	3	3	2	2	3	3	4	3	3	3	4	4	2	4	4	2	4	3	3	3	3	2
535	60S ribosomal protein L31 OS=Homo sapiens GN=RPL31 PE=1 SV=1	sp|P62899|RL31_HUMAN	14 kDa	2	1	2	2	1	1	1	1	1	2	0	0	1	1	1	1	1	1	1	1	1	1	1	1
536	Cluster of 40S ribosomal protein S4, X isoform OS=Homo sapiens GN=RPS4X PE=1 SV=2 (RS4X_HUMAN)	RS4X_HUMAN [2]	30 kDa	0	3	3	3	2	1	1	1	1	1	1	1	1	3	1	1	2	4	2	1	0	1	1	0
537	Proteasome subunit beta type-3 OS=Homo sapiens GN=PSMB3 PE=1 SV=2	PSB3_HUMAN	23 kDa	0	1	1	1	1	1	1	2	1	1	1	0	2	1	1	1	1	1	1	1	0	1	1	1
538	Isoform 2 of Succinate dehydrogenase [ubiquinone] flavoprotein subunit, mitochondrial OS=Homo sapiens GN=SDHA	sp|P31040-2|SDHA_HUMAN (+1)	67 kDa	1	1	2	1	0	0	0	1	0	1	0	1	0	0	0	0	0	0	1	0	0	1	1	1
539	4-trimethylaminobutyraldehyde dehydrogenase OS=Homo sapiens GN=ALDH9A1 PE=1 SV=3	sp|P49189|AL9A1_HUMAN	54 kDa	3	2	2	1	2	2	1	1	0	3	0	1	2	3	2	4	1	1	3	0	1	2	1	1
540	Aspartate--tRNA ligase, mitochondrial OS=Homo sapiens GN=DARS2 PE=1 SV=1	SYDM_HUMAN	74 kDa	1	1	0	1	1	2	1	1	1	1	0	0	1	1	0	1	0	0	1	0	1	0	0	1
541	Cluster of Heterogeneous nuclear ribonucleoprotein A1 OS=Homo sapiens GN=HNRNPA1 PE=1 SV=2 (F8W6I7_HUMAN)	F8W6I7_HUMAN [3]	33 kDa	2	3	3	3	2	3	3	2	3	3	10	3	4	3	4	3	4	2	2	4	4	4	3	3
542	Glucosidase 2 subunit beta OS=Homo sapiens GN=PRKCSH PE=1 SV=1	K7ELL7_HUMAN (+2)	60 kDa	2	2	2	3	1	1	3	1	2	2	2	1	2	3	2	3	1	4	2	4	0	1	1	1
543	Cluster of 60S ribosomal protein L28 OS=Homo sapiens GN=RPL28 PE=1 SV=3 (sp|P46779|RL28_HUMAN)	sp|P46779|RL28_HUMAN [2]	16 kDa	3	3	3	3	3	2	2	2	3	1	2	1	1	2	1	1	2	2	0	4	1	1	1	2
544	Acetyl-CoA acetyltransferase, mitochondrial OS=Homo sapiens GN=ACAT1 PE=1 SV=1	sp|P24752|THIL_HUMAN	45 kDa	2	3	5	3	2	5	4	3	4	3	2	3	2	5	3	3	2	5	4	4	1	5	3	4
545	Isoform 2 of Leucine--tRNA ligase, cytoplasmic OS=Homo sapiens GN=LARS	sp|Q9P2J5-2|SYLC_HUMAN (+1)	128 kDa	0	2	1	3	1	1	2	0	0	2	2	1	1	1	1	1	2	1	3	1	0	3	1	1
546	Archain 1, isoform CRA_a OS=Homo sapiens GN=ARCN1 PE=1 SV=1	B0YIW6_HUMAN (+1)	62 kDa	4	3	3	3	3	4	3	1	3	3	1	2	5	3	3	3	2	3	1	3	1	4	3	3
547	Heat shock protein beta-1 OS=Homo sapiens GN=HSPB1 PE=1 SV=2	HSPB1_HUMAN	23 kDa	17	14	13	15	16	15	16	15	14	12	9	14	14	14	18	14	14	14	8	16	15	15	15	16
548	Serine/arginine-rich-splicing factor 1 OS=Homo sapiens GN=SRSF1 PE=1 SV=1	J3KTL2_HUMAN (+1)	28 kDa	1	3	1	1	0	2	1	1	0	2	6	1	1	2	0	1	1	1	3	0	1	2	1	1
549	Calponin-3 OS=Homo sapiens GN=CNN3 PE=1 SV=1	sp|Q15417|CNN3_HUMAN	36 kDa	0	2	4	2	3	2	2	0	3	2	1	0	2	4	2	3	1	1	3	3	1	1	1	1
550	Nucleolar and coiled-body phosphoprotein 1 (Fragment) OS=Homo sapiens GN=NOLC1 PE=1 SV=1	A0A0A0MRM9_HUMAN (+1)	75 kDa	1	1	2	1	2	1	1	2	1	1	3	0	1	2	2	1	1	0	0	3	0	2	1	0
551	T-complex protein 1 subunit eta OS=Homo sapiens GN=CCT7 PE=1 SV=2	sp|Q99832|TCPH_HUMAN	59 kDa	2	3	1	2	1	3	2	2	1	3	2	2	2	2	5	1	0	1	5	1	1	2	3	2
552	Cluster of Cofilin-1 OS=Homo sapiens GN=CFL1 PE=1 SV=1 (E9PK25_HUMAN)	E9PK25_HUMAN [2]	23 kDa	5	6	8	7	7	6	9	7	6	8	3	8	6	6	8	4	6	9	6	4	7	7	7	7
553	Cysteine-rich protein 2 OS=Homo sapiens GN=CRIP2 PE=1 SV=1	sp|P52943|CRIP2_HUMAN	22 kDa	2	2	2	2	2	4	2	2	3	3	0	1	1	3	2	1	2	2	2	0	3	2	3	3
554	Isoform 3 of NSFL1 cofactor p47 OS=Homo sapiens GN=NSFL1C	sp|Q9UNZ2-5|NSF1C_HUMAN (+1)	41 kDa	3	3	3	3	3	4	4	4	2	3	0	2	1	3	2	1	1	2	2	3	1	3	2	2
555	Cluster of Carbonyl reductase [NADPH] 1 OS=Homo sapiens GN=CBR1 PE=1 SV=3 (sp|P16152|CBR1_HUMAN)	sp|P16152|CBR1_HUMAN [2]	30 kDa	6	5	7	6	4	6	7	5	6	6	2	3	5	6	6	6	6	5	6	5	8	4	3	6
556	Cluster of 60S ribosomal protein L7a (Fragment) OS=Homo sapiens GN=RPL7A PE=1 SV=1 (Q5T8U3_HUMAN)	Q5T8U3_HUMAN [3]	22 kDa	3	3	2	3	3	2	3	4	3	3	1	2	2	3	2	2	2	2	3	1	4	5	3	2
557	40S ribosomal protein S8 OS=Homo sapiens GN=RPS8 PE=1 SV=2	RS8_HUMAN	24 kDa	4	3	6	3	3	1	4	4	3	4	2	6	4	3	4	4	4	3	6	4	4	3	3	5
558	Cluster of Isoform 3 of Very long-chain specific acyl-CoA dehydrogenase, mitochondrial OS=Homo sapiens GN=ACADVL (sp|P49748-3|ACADV_HUMAN)	sp|P49748-3|ACADV_HUMAN [3]	73 kDa	5	7	7	7	8	5	6	6	4	7	7	4	7	6	5	4	6	6	4	7	10	4	5	7
559	Isoform 4 of Leukotriene A-4 hydrolase OS=Homo sapiens GN=LTA4H	sp|P09960-4|LKHA4_HUMAN	67 kDa	2	1	1	1	0	1	1	0	0	0	2	0	0	2	1	1	0	0	4	0	0	1	0	0
560	Protein LYRIC OS=Homo sapiens GN=MTDH PE=1 SV=1	E5RJU9_HUMAN (+1)	58 kDa	0	0	1	0	1	2	0	1	0	1	1	1	1	1	1	0	1	2	2	0	1	1	0	1
561	Cytochrome c1, heme protein, mitochondrial OS=Homo sapiens GN=CYC1 PE=1 SV=3	CY1_HUMAN	35 kDa	1	1	0	0	1	1	0	1	1	2	1	0	0	1	2	0	1	0	1	1	0	0	1	1
562	Isoform 2 of Eukaryotic translation initiation factor 3 subunit B OS=Homo sapiens GN=EIF3B	sp|P55884-2|EIF3B_HUMAN (+1)	99 kDa	1	1	2	2	1	0	1	2	1	1	0	0	2	1	1	1	1	1	1	1	0	1	1	0
563	Isoform 2 of Nucleolar RNA helicase 2 OS=Homo sapiens GN=DDX21	sp|Q9NR30-2|DDX21_HUMAN (+1)	80 kDa	0	0	0	0	0	0	0	0	0	0	2	0	0	0	0	1	0	0	1	0	0	0	0	0
564	Serine/arginine-rich splicing factor 9 OS=Homo sapiens GN=SRSF9 PE=1 SV=1	SRSF9_HUMAN	26 kDa	0	0	0	0	0	0	0	0	0	0	2	0	0	0	0	1	0	0	1	0	0	0	0	0
565	SWI/SNF complex subunit SMARCC2 OS=Homo sapiens GN=SMARCC2 PE=1 SV=1	F8VXC8_HUMAN (+3)	136 kDa	0	0	0	1	0	0	0	0	0	0	2	0	0	1	0	0	0	0	0	0	0	1	0	0
566	Isoform 2 of Very-long-chain (3R)-3-hydroxyacyl-CoA dehydratase 3 OS=Homo sapiens GN=HACD3	sp|Q9P035-2|HACD3_HUMAN (+1)	36 kDa	0	0	1	0	0	0	0	0	0	2	0	0	0	0	0	0	0	0	1	0	0	0	0	0
567	Cluster of Dolichyl-diphosphooligosaccharide--protein glycosyltransferase subunit STT3A OS=Homo sapiens GN=STT3A PE=1 SV=2 (sp|P46977|STT3A_HUMAN)	sp|P46977|STT3A_HUMAN [2]	81 kDa	1	1	2	0	1	1	0	0	2	1	0	1	2	1	2	1	0	1	1	0	1	1	1	1
568	DnaJ homolog subfamily B member 2 (Fragment) OS=Homo sapiens GN=DNAJB2 PE=1 SV=1	C9JRD2_HUMAN (+3)	25 kDa	0	0	1	0	0	0	0	0	0	0	0	1	0	0	0	0	0	0	2	0	0	0	0	0
569	Isoform 2 of V-type proton ATPase subunit H OS=Homo sapiens GN=ATP6V1H	sp|Q9UI12-2|VATH_HUMAN (+1)	54 kDa	0	1	1	1	1	1	1	1	2	2	0	2	1	1	1	1	1	1	1	1	1	1	1	2
570	Isoform 2 of Lanosterol synthase OS=Homo sapiens GN=LSS	sp|P48449-2|ERG7_HUMAN (+2)	74 kDa	0	1	0	0	0	1	0	0	0	0	1	0	0	1	0	1	0	0	2	0	0	0	0	0
571	Cluster of Ras-related protein Rab-18 OS=Homo sapiens GN=RAB18 PE=1 SV=1 (A0A087X163_HUMAN)	A0A087X163_HUMAN [4]	20 kDa	0	0	0	0	0	0	0	0	0	0	1	0	0	1	0	0	0	1	2	0	0	0	0	0
572	Transmembrane emp24 domain-containing protein 10 OS=Homo sapiens GN=TMED10 PE=1 SV=2	TMEDA_HUMAN	25 kDa	5	3	5	5	4	5	1	7	2	4	7	6	2	3	4	1	6	3	3	3	4	4	4	6
573	3-hydroxyisobutyrate dehydrogenase, mitochondrial OS=Homo sapiens GN=HIBADH PE=1 SV=2	3HIDH_HUMAN	35 kDa	6	1	5	4	5	4	2	4	4	3	1	7	7	3	3	4	6	5	6	3	0	3	3	3
574	Isoform 3 of Malate dehydrogenase, cytoplasmic OS=Homo sapiens GN=MDH1	sp|P40925-3|MDHC_HUMAN (+1)	39 kDa	5	3	6	5	3	6	7	6	2	4	1	4	6	4	3	4	6	6	3	7	4	6	3	4
575	Isoform 2 of Transgelin-2 OS=Homo sapiens GN=TAGLN2	sp|P37802-2|TAGL2_HUMAN (+1)	24 kDa	19	15	17	15	15	18	14	18	16	14	11	23	14	17	19	18	20	16	15	13	19	16	15	13
576	Flavin reductase (NADPH) OS=Homo sapiens GN=BLVRB PE=1 SV=3	BLVRB_HUMAN	22 kDa	5	3	3	4	7	4	4	3	1	3	5	4	4	6	3	4	6	4	3	4	8	2	5	1
577	ATP synthase subunit g, mitochondrial OS=Homo sapiens GN=ATP5L PE=1 SV=3	ATP5L_HUMAN (+1)	11 kDa	3	3	2	3	3	3	4	3	3	2	0	3	0	2	2	1	4	3	3	3	0	3	1	3
578	Non-histone chromosomal protein HMG-17 OS=Homo sapiens GN=HMGN2 PE=1 SV=3	HMGN2_HUMAN	9 kDa	1	1	2	1	1	1	1	2	2	0	5	1	1	2	2	1	1	2	1	1	1	3	2	1
579	Destrin OS=Homo sapiens GN=DSTN PE=1 SV=3	sp|P60981|DEST_HUMAN	19 kDa	2	3	3	3	2	2	2	2	2	3	1	2	2	2	3	3	2	2	1	3	1	2	2	2
580	NADPH--cytochrome P450 reductase OS=Homo sapiens GN=POR PE=1 SV=2	NCPR_HUMAN	77 kDa	0	1	1	1	1	2	1	1	1	1	2	1	0	0	2	0	1	1	1	0	0	1	2	2
581	Trifunctional purine biosynthetic protein adenosine-3 OS=Homo sapiens GN=GART PE=1 SV=1	sp|P22102|PUR2_HUMAN	108 kDa	0	0	0	2	0	0	1	1	1	0	1	0	0	0	1	0	0	0	0	0	0	0	2	1
582	Activator of 90 kDa heat shock protein ATPase homolog 1 (Fragment) OS=Homo sapiens GN=AHSA1 PE=1 SV=1	G3V438_HUMAN (+1)	23 kDa	1	0	0	0	0	2	0	0	1	1	1	0	0	0	1	0	0	0	0	0	0	0	2	0
583	Cluster of Long-chain-fatty-acid--CoA ligase 3 OS=Homo sapiens GN=ACSL3 PE=1 SV=3 (ACSL3_HUMAN)	ACSL3_HUMAN [2]	80 kDa	0	1	0	0	1	0	1	1	0	1	0	0	0	2	2	0	0	1	2	1	0	1	0	0
584	Receptor expression-enhancing protein 6 OS=Homo sapiens GN=REEP6 PE=1 SV=1	REEP6_HUMAN	21 kDa	2	2	2	1	1	3	1	1	2	0	1	1	0	1	2	1	0	1	2	0	1	0	1	1
585	Putative small nuclear ribonucleoprotein G-like protein 15 OS=Homo sapiens GN=SNRPGP15 PE=5 SV=2	RUXGL_HUMAN (+1)	9 kDa	0	0	1	2	1	0	0	0	0	1	2	0	0	0	2	0	0	0	0	0	0	0	1	1
586	Isoform 2 of Isopentenyl-diphosphate Delta-isomerase 1 OS=Homo sapiens GN=IDI1	sp|Q13907-2|IDI1_HUMAN	32 kDa	1	1	1	2	1	0	2	1	2	2	1	1	1	3	2	1	0	2	1	0	1	2	2	2
587	Protein-L-isoaspartate O-methyltransferase OS=Homo sapiens GN=PCMT1 PE=1 SV=1	A0A0A0MRJ6_HUMAN (+1)	30 kDa	0	2	0	1	1	1	0	0	1	2	0	1	0	1	0	0	1	1	0	0	0	1	1	1
588	Mitochondrial fission 1 protein OS=Homo sapiens GN=FIS1 PE=1 SV=2	FIS1_HUMAN	17 kDa	2	0	2	2	1	1	1	2	2	1	1	0	0	2	2	1	1	1	1	1	0	1	2	1
589	Sideroflexin-1 OS=Homo sapiens GN=SFXN1 PE=1 SV=4	SFXN1_HUMAN	36 kDa	1	1	0	0	1	0	1	0	1	2	1	0	1	1	0	1	0	1	2	0	1	1	1	1
590	Isoform 2 of ELAV-like protein 1 OS=Homo sapiens GN=ELAVL1	sp|Q15717-2|ELAV1_HUMAN (+1)	39 kDa	0	1	1	0	1	0	0	0	0	2	0	1	2	0	0	0	0	1	1	0	0	0	1	0
591	Isoform 2 of Lactoylglutathione lyase OS=Homo sapiens GN=GLO1	sp|Q04760-2|LGUL_HUMAN (+1)	19 kDa	0	2	1	0	0	1	0	0	0	2	0	0	1	2	0	1	0	2	1	0	0	1	1	0
592	Proteasome subunit alpha type-5 OS=Homo sapiens GN=PSMA5 PE=1 SV=3	sp|P28066|PSA5_HUMAN	26 kDa	2	1	0	1	1	3	2	2	1	1	0	1	2	2	1	1	0	2	2	1	0	1	1	1
593	Src substrate cortactin OS=Homo sapiens GN=CTTN PE=1 SV=2	sp|Q14247|SRC8_HUMAN	62 kDa	2	2	2	2	1	2	1	2	0	1	1	1	0	1	1	1	2	1	0	1	0	1	1	2
594	Disco-interacting protein 2 homolog B OS=Homo sapiens GN=DIP2B PE=1 SV=3	DIP2B_HUMAN	171 kDa	1	0	0	0	0	0	0	0	0	1	1	0	0	2	0	0	0	0	0	0	0	2	1	0
595	Cluster of Eukaryotic translation initiation factor 2A OS=Homo sapiens GN=EIF2A PE=1 SV=1 (F8WAE5_HUMAN)	F8WAE5_HUMAN [4]	64 kDa	0	0	0	0	0	1	0	0	0	1	0	1	0	0	0	0	0	0	2	0	0	0	0	1
596	Cluster of Glucosamine-6-phosphate isomerase 1 OS=Homo sapiens GN=GNPDA1 PE=1 SV=1 (sp|P46926|GNPI1_HUMAN)	sp|P46926|GNPI1_HUMAN [4]	33 kDa	1	2	2	0	1	1	1	1	1	2	1	2	1	1	2	2	2	1	2	1	0	2	2	2
597	Isoform 2 of Eukaryotic translation initiation factor 3 subunit A OS=Homo sapiens GN=EIF3A	sp|Q14152-2|EIF3A_HUMAN (+1)	163 kDa	1	2	3	2	2	2	1	2	2	2	1	1	1	2	1	2	1	1	2	1	3	2	1	1
598	Methylcrotonoyl-CoA carboxylase subunit alpha, mitochondrial OS=Homo sapiens GN=MCCC1 PE=1 SV=3	MCCA_HUMAN	80 kDa	1	2	1	0	1	1	1	1	1	2	1	2	1	2	2	1	1	1	2	3	1	1	1	1
599	Cluster of 60S ribosomal protein L12 OS=Homo sapiens GN=RPL12 PE=1 SV=1 (sp|P30050|RL12_HUMAN)	sp|P30050|RL12_HUMAN [2]	18 kDa	2	2	2	2	2	3	3	3	2	3	2	2	5	3	2	3	4	3	3	3	1	3	3	3
600	Isoform 2 of Serine/threonine-protein phosphatase 2A catalytic subunit alpha isoform OS=Homo sapiens GN=PPP2CA	sp|P67775-2|PP2AA_HUMAN (+1)	30 kDa	1	1	0	1	1	0	0	2	0	3	0	0	1	1	0	0	1	0	4	1	1	1	0	0
601	Cluster of Isoform 2 of Heterogeneous nuclear ribonucleoprotein D0 OS=Homo sapiens GN=HNRNPD (sp|Q14103-2|HNRPD_HUMAN)	sp|Q14103-2|HNRPD_HUMAN [3]	36 kDa	4	3	6	3	4	4	2	4	2	3	5	4	4	3	4	3	1	4	3	7	4	2	3	3
602	Cluster of Ras-related protein Rab-14 OS=Homo sapiens GN=RAB14 PE=1 SV=4 (RAB14_HUMAN)	RAB14_HUMAN [19]	24 kDa	14	17	11	17	17	17	15	19	19	21	18	26	17	17	11	17	15	20	12	21	23	17	21	19
603	Isoform 2 of Endoplasmic reticulum aminopeptidase 1 OS=Homo sapiens GN=ERAP1	sp|Q9NZ08-2|ERAP1_HUMAN (+1)	108 kDa	0	1	1	0	0	1	1	2	0	1	0	0	0	0	1	0	1	0	1	0	1	2	0	1
604	Isoform B of Ras-related C3 botulinum toxin substrate 1 OS=Homo sapiens GN=RAC1	sp|P63000-2|RAC1_HUMAN (+1)	23 kDa	1	1	1	1	0	1	0	0	1	1	2	0	1	1	0	1	0	1	2	1	0	1	1	0
605	Cluster of Serine/threonine-protein phosphatase 2A activator OS=Homo sapiens GN=PPP2R4 PE=1 SV=1 (A6PVN5_HUMAN)	A6PVN5_HUMAN [3]	37 kDa	1	0	0	2	0	0	1	0	0	2	0	2	0	1	1	0	0	1	1	1	1	0	1	0
606	Isoform 2 of Plasminogen activator inhibitor 1 RNA-binding protein OS=Homo sapiens GN=SERBP1	sp|Q8NC51-2|PAIRB_HUMAN (+3)	44 kDa	4	2	3	3	3	4	3	5	3	3	3	4	4	2	1	2	4	3	2	4	4	4	3	3
607	Receptor expression-enhancing protein 5 OS=Homo sapiens GN=REEP5 PE=1 SV=3	sp|Q00765|REEP5_HUMAN	21 kDa	1	2	1	2	1	1	2	1	1	2	0	2	1	1	2	1	0	2	1	1	1	2	3	1
608	U2 small nuclear ribonucleoprotein A' (Fragment) OS=Homo sapiens GN=SNRPA1 PE=1 SV=1	H0YMA0_HUMAN (+1)	16 kDa	0	0	0	0	1	0	0	0	0	1	2	0	1	1	0	0	0	0	2	0	0	0	0	0
609	Proteasome subunit alpha type-7 OS=Homo sapiens GN=PSMA7 PE=1 SV=1	sp|O14818|PSA7_HUMAN	28 kDa	2	2	2	1	2	2	1	2	2	1	0	1	2	1	2	3	4	1	2	1	0	2	1	0
610	Isoform 2 of 26S proteasome non-ATPase regulatory subunit 13 OS=Homo sapiens GN=PSMD13	sp|Q9UNM6-2|PSD13_HUMAN	43 kDa	1	1	1	1	1	0	1	0	0	2	1	0	0	0	0	0	0	1	2	0	0	1	0	0
611	60S ribosomal protein L6 OS=Homo sapiens GN=RPL6 PE=1 SV=3	RL6_HUMAN	33 kDa	2	2	2	4	3	2	3	2	3	3	5	2	1	2	4	3	5	2	2	3	3	3	3	3
612	Cluster of RNA-binding protein 14 OS=Homo sapiens GN=RBM14 PE=1 SV=2 (sp|Q96PK6|RBM14_HUMAN)	sp|Q96PK6|RBM14_HUMAN [2]	69 kDa	1	1	0	0	1	1	0	0	1	2	0	0	2	0	1	2	0	0	2	0	0	1	1	0
613	Squalene synthase OS=Homo sapiens GN=FDFT1 PE=1 SV=1	sp|P37268|FDFT_HUMAN	48 kDa	2	1	2	0	2	1	1	2	2	3	1	0	1	2	2	1	0	1	1	1	1	2	1	2
614	Dihydrolipoyllysine-residue acetyltransferase component of pyruvate dehydrogenase complex, mitochondrial OS=Homo sapiens GN=DLAT PE=1 SV=3	ODP2_HUMAN	69 kDa	3	2	3	2	2	3	3	2	3	3	2	2	2	3	2	2	4	3	3	4	1	2	3	3
615	Isoform 2 of ATP-binding cassette sub-family F member 1 OS=Homo sapiens GN=ABCF1	sp|Q8NE71-2|ABCF1_HUMAN (+1)	92 kDa	1	0	2	1	1	1	0	0	0	1	2	0	0	0	1	1	0	0	1	0	0	0	1	2
616	Eukaryotic initiation factor 4A-III OS=Homo sapiens GN=EIF4A3 PE=1 SV=4	IF4A3_HUMAN	47 kDa	2	2	3	2	1	2	1	1	1	2	3	1	2	1	1	2	2	1	2	1	3	2	1	1
617	Sterol-4-alpha-carboxylate 3-dehydrogenase, decarboxylating OS=Homo sapiens GN=NSDHL PE=1 SV=2	NSDHL_HUMAN	42 kDa	0	1	1	1	1	0	1	1	1	0	0	2	0	0	1	1	1	0	1	0	0	1	2	2
618	Cluster of Isoform 2 of Coatomer subunit epsilon OS=Homo sapiens GN=COPE (sp|O14579-2|COPE_HUMAN)	sp|O14579-2|COPE_HUMAN [2]	29 kDa	0	2	1	1	0	1	0	1	1	1	1	1	0	0	0	0	0	1	1	3	0	0	1	1
619	Protein deglycase DJ-1 OS=Homo sapiens GN=PARK7 PE=1 SV=2	PARK7_HUMAN	20 kDa	6	7	7	3	4	5	7	5	8	3	2	4	5	5	5	5	6	4	5	5	4	4	4	5
620	Bifunctional glutamate/proline--tRNA ligase OS=Homo sapiens GN=EPRS PE=1 SV=5	SYEP_HUMAN	171 kDa	5	5	2	3	3	6	4	3	6	6	2	3	1	5	3	4	5	3	2	3	7	4	3	3
621	Phosphatidylethanolamine-binding protein 1 OS=Homo sapiens GN=PEBP1 PE=1 SV=3	PEBP1_HUMAN	21 kDa	4	3	4	3	5	2	5	4	7	7	2	2	4	4	6	4	6	4	6	4	4	3	3	5
622	2-oxoglutarate dehydrogenase, mitochondrial OS=Homo sapiens GN=OGDH PE=1 SV=1	A0A0D9SFS3_HUMAN (+1)	113 kDa	0	2	2	3	1	2	2	2	2	1	1	0	1	2	0	0	1	2	2	0	0	1	2	2
623	DNA damage-binding protein 1 OS=Homo sapiens GN=DDB1 PE=1 SV=1	sp|Q16531|DDB1_HUMAN	127 kDa	2	0	1	0	1	2	0	1	1	1	0	2	0	2	0	1	1	0	2	0	0	0	0	2
624	Isoform 2 of Programmed cell death protein 6 OS=Homo sapiens GN=PDCD6	sp|O75340-2|PDCD6_HUMAN (+1)	22 kDa	1	1	1	1	1	0	0	1	1	2	2	1	0	0	2	0	1	0	2	1	1	1	3	0
625	Isoform 3 of Myoferlin OS=Homo sapiens GN=MYOF	sp|Q9NZM1-3|MYOF_HUMAN (+2)	233 kDa	0	0	1	2	0	0	0	0	2	2	0	1	1	0	0	1	1	1	0	1	0	2	0	1
626	Isoform 2 of Endoplasmic reticulum-Golgi intermediate compartment protein 1 OS=Homo sapiens GN=ERGIC1	sp|Q969X5-2|ERGI1_HUMAN (+1)	22 kDa	0	1	1	2	1	3	2	1	1	0	0	0	1	0	2	0	0	0	0	0	0	1	2	2
627	Succinyl-CoA ligase [GDP-forming] subunit beta, mitochondrial OS=Homo sapiens GN=SUCLG2 PE=1 SV=2	sp|Q96I99|SUCB2_HUMAN	47 kDa	3	1	3	2	1	1	2	3	2	1	1	1	1	1	1	2	1	2	1	3	3	1	2	1
628	Histone H1x OS=Homo sapiens GN=H1FX PE=1 SV=1	H1X_HUMAN	22 kDa	1	3	4	2	3	2	2	3	3	2	1	4	2	1	2	3	1	2	1	3	3	2	3	2
629	40S ribosomal protein S14 OS=Homo sapiens GN=RPS14 PE=1 SV=3	RS14_HUMAN	16 kDa	2	2	2	2	2	2	2	3	2	1	2	2	2	1	2	2	1	2	1	0	3	3	2	2
630	Cluster of Citrate synthase OS=Homo sapiens GN=CS PE=1 SV=1 (B4DJV2_HUMAN)	B4DJV2_HUMAN [6]	50 kDa	4	4	5	1	3	2	4	4	3	5	2	3	5	4	2	3	4	4	4	3	3	4	3	5
631	DNA replication licensing factor MCM7 OS=Homo sapiens GN=MCM7 PE=1 SV=4	sp|P33993|MCM7_HUMAN	81 kDa	0	1	0	0	0	0	0	0	0	3	0	0	0	0	2	0	0	0	1	0	0	1	1	1
632	Isoform 2 of Histone H1.0 OS=Homo sapiens GN=H1F0	sp|P07305-2|H10_HUMAN (+1)	19 kDa	2	2	2	0	1	0	1	0	1	2	1	1	1	1	1	0	1	1	2	1	0	1	3	0
633	Isoform 2 of Serine hydroxymethyltransferase, cytosolic OS=Homo sapiens GN=SHMT1	sp|P34896-2|GLYC_HUMAN	49 kDa	3	3	3	4	3	2	3	3	2	3	1	3	1	2	2	3	4	2	3	1	4	3	2	3
634	Adipogenesis regulatory factor OS=Homo sapiens GN=ADIRF PE=1 SV=1	ADIRF_HUMAN	8 kDa	1	1	1	1	1	1	1	1	3	2	1	0	0	1	2	1	1	2	2	0	1	2	2	2
635	Cluster of T-complex protein 1 subunit epsilon OS=Homo sapiens GN=CCT5 PE=1 SV=1 (E7ENZ3_HUMAN)	E7ENZ3_HUMAN [3]	54 kDa	2	1	1	3	2	3	2	2	1	2	3	2	2	3	2	1	4	2	0	3	3	2	2	3
636	Methylmalonate-semialdehyde dehydrogenase [acylating], mitochondrial OS=Homo sapiens GN=ALDH6A1 PE=1 SV=2	sp|Q02252|MMSA_HUMAN	58 kDa	4	3	4	1	2	1	1	2	2	2	2	2	2	2	2	2	1	1	3	3	0	3	2	1
637	Fumarate hydratase, mitochondrial OS=Homo sapiens GN=FH PE=1 SV=3	sp|P07954|FUMH_HUMAN	55 kDa	5	5	3	4	3	6	4	4	4	3	3	6	5	5	4	5	6	4	5	5	4	4	3	4
638	Isoform 2 of Serine hydroxymethyltransferase, mitochondrial OS=Homo sapiens GN=SHMT2	sp|P34897-2|GLYM_HUMAN	55 kDa	3	5	3	5	3	2	4	3	2	3	1	4	2	3	2	3	5	2	3	3	4	3	2	3
639	Isoform 2 of Membrane-associated progesterone receptor component 2 OS=Homo sapiens GN=PGRMC2	sp|O15173-2|PGRC2_HUMAN (+1)	26 kDa	2	2	2	2	2	2	2	3	2	1	1	2	1	3	2	1	2	1	3	0	3	1	2	1
640	Cluster of Endoplasmic reticulum resident protein 29 OS=Homo sapiens GN=ERP29 PE=1 SV=4 (sp|P30040|ERP29_HUMAN)	sp|P30040|ERP29_HUMAN [2]	29 kDa	5	4	2	5	4	5	3	3	6	3	3	4	4	3	3	5	6	3	5	3	4	4	3	4
641	Isoform 2 of Clathrin interactor 1 OS=Homo sapiens GN=CLINT1	sp|Q14677-2|EPN4_HUMAN (+1)	68 kDa	4	2	1	1	1	1	3	1	2	2	0	3	1	2	1	1	2	2	1	3	1	2	2	1
642	Matrin-3 OS=Homo sapiens GN=MATR3 PE=1 SV=1	A8MXP9_HUMAN (+1)	100 kDa	2	2	1	1	1	1	4	1	1	2	1	1	2	1	2	1	2	3	1	1	3	1	2	1
643	Isoform 2 of NADH-cytochrome b5 reductase 3 OS=Homo sapiens GN=CYB5R3	sp|P00387-2|NB5R3_HUMAN (+2)	32 kDa	1	0	1	0	1	0	1	0	0	3	1	1	1	0	0	0	1	1	2	0	0	2	1	0
644	Isoform 3 of E3 ubiquitin-protein ligase HUWE1 OS=Homo sapiens GN=HUWE1	sp|Q7Z6Z7-3|HUWE1_HUMAN	481 kDa	1	2	1	2	1	2	3	2	2	0	1	1	0	1	3	2	0	2	1	3	1	1	3	1
645	T-complex protein 1 subunit alpha OS=Homo sapiens GN=TCP1 PE=1 SV=1	TCPA_HUMAN	60 kDa	2	3	5	7	3	4	4	3	4	3	2	2	2	4	5	3	2	5	4	4	1	3	4	3
646	60S ribosomal protein L15 OS=Homo sapiens GN=RPL15 PE=1 SV=2	sp|P61313|RL15_HUMAN	24 kDa	2	3	4	2	3	1	1	1	1	2	1	2	1	2	2	2	1	2	2	0	1	4	1	1
647	Cluster of 40S ribosomal protein S3a OS=Homo sapiens GN=RPS3A PE=1 SV=2 (RS3A_HUMAN)	RS3A_HUMAN [2]	30 kDa	2	2	5	1	2	2	2	3	0	3	1	2	5	5	2	2	1	1	3	3	1	1	2	2
648	Ras-related protein Rab-5B OS=Homo sapiens GN=RAB5B PE=1 SV=1	sp|P61020|RAB5B_HUMAN	24 kDa	2	1	1	2	0	4	2	1	2	3	2	1	6	1	1	2	0	2	2	1	0	2	1	4
649	Splicing factor 3B subunit 3 OS=Homo sapiens GN=SF3B3 PE=1 SV=4	sp|Q15393|SF3B3_HUMAN	136 kDa	2	3	2	3	3	2	2	3	2	3	2	2	4	2	2	3	1	3	3	4	0	3	2	1
650	Cytochrome c oxidase subunit 5B, mitochondrial OS=Homo sapiens GN=COX5B PE=1 SV=2	COX5B_HUMAN	14 kDa	1	2	2	3	2	2	2	1	2	1	0	2	1	1	1	0	2	1	3	0	0	2	0	2
651	Pre-mRNA-splicing factor ATP-dependent RNA helicase DHX15 OS=Homo sapiens GN=DHX15 PE=1 SV=2	DHX15_HUMAN	91 kDa	2	1	0	1	2	2	2	2	1	2	2	1	1	1	2	1	1	1	3	1	1	2	0	4
652	Dual specificity protein phosphatase 3 OS=Homo sapiens GN=DUSP3 PE=1 SV=1	sp|P51452|DUS3_HUMAN	20 kDa	0	1	1	2	0	1	1	3	1	2	0	1	0	0	2	1	0	1	3	1	0	1	0	2
653	Transferrin receptor protein 1 OS=Homo sapiens GN=TFRC PE=1 SV=2	TFR1_HUMAN	85 kDa	3	3	3	3	4	4	3	2	4	4	1	2	1	2	2	1	2	2	2	3	4	3	1	2
654	Cluster of Ras GTPase-activating-like protein IQGAP1 OS=Homo sapiens GN=IQGAP1 PE=1 SV=1 (IQGA1_HUMAN)	IQGA1_HUMAN [3]	189 kDa	5	6	5	6	9	6	7	7	7	8	5	8	7	12	7	6	7	6	9	8	6	6	7	7
655	Cluster of Adenylate kinase 2, mitochondrial OS=Homo sapiens GN=AK2 PE=1 SV=1 (F8W1A4_HUMAN)	F8W1A4_HUMAN [5]	26 kDa	0	1	2	1	1	2	1	0	1	3	0	1	1	2	0	0	0	0	1	1	3	0	0	0
656	14-3-3 protein epsilon OS=Homo sapiens GN=YWHAE PE=1 SV=1	sp|P62258|1433E_HUMAN	29 kDa	4	6	4	5	3	5	4	6	3	4	5	4	4	5	7	4	2	4	4	4	6	3	4	6
657	RuvB-like 1 OS=Homo sapiens GN=RUVBL1 PE=1 SV=1	sp|Q9Y265|RUVB1_HUMAN	50 kDa	5	4	5	4	4	5	4	5	4	4	5	7	4	5	3	5	6	5	5	5	7	4	4	5
658	Protein SEC13 homolog OS=Homo sapiens GN=SEC13 PE=1 SV=1	A0A0C4DFR6_HUMAN	36 kDa	2	3	1	2	1	1	1	2	1	4	2	2	1	4	2	1	1	3	4	1	3	2	2	1
659	Isoform Long of Glucose-6-phosphate 1-dehydrogenase OS=Homo sapiens GN=G6PD	sp|P11413-2|G6PD_HUMAN	64 kDa	2	4	2	2	5	4	2	4	3	3	2	4	2	5	4	4	2	5	4	5	1	3	3	3
660	Ras-related protein Rab-7a OS=Homo sapiens GN=RAB7A PE=1 SV=1	RAB7A_HUMAN	23 kDa	3	3	4	3	5	4	3	3	4	3	2	6	4	4	2	4	4	5	5	3	4	4	3	3
661	Isoform 2 of Calcium-binding mitochondrial carrier protein Aralar2 OS=Homo sapiens GN=SLC25A13	sp|Q9UJS0-2|CMC2_HUMAN (+1)	74 kDa	0	1	0	1	2	1	2	1	1	3	0	2	0	1	1	1	1	2	3	3	1	1	0	2
662	Cob(I)yrinic acid a,c-diamide adenosyltransferase, mitochondrial OS=Homo sapiens GN=MMAB PE=1 SV=1	MMAB_HUMAN	27 kDa	1	0	1	2	1	1	4	0	0	1	0	1	1	1	2	2	0	1	1	1	1	1	0	1
663	Cluster of Peptidyl-prolyl cis-trans isomerase A OS=Homo sapiens GN=PPIA PE=1 SV=2 (sp|P62937|PPIA_HUMAN)	sp|P62937|PPIA_HUMAN [3]	18 kDa	13	14	10	14	14	11	13	17	12	12	3	14	10	12	11	15	18	17	14	13	12	12	12	11
664	Cytoskeleton-associated protein 4 OS=Homo sapiens GN=CKAP4 PE=1 SV=2	CKAP4_HUMAN	66 kDa	5	5	3	4	5	4	4	2	4	3	3	6	2	4	4	5	5	4	5	3	3	5	3	4
665	14-3-3 protein zeta/delta OS=Homo sapiens GN=YWHAZ PE=1 SV=1	sp|P63104|1433Z_HUMAN	28 kDa	12	9	8	10	10	9	12	7	11	9	9	10	12	10	8	6	8	11	5	13	12	8	10	8
666	ATP synthase F(0) complex subunit B1, mitochondrial OS=Homo sapiens GN=ATP5F1 PE=1 SV=2	AT5F1_HUMAN	29 kDa	3	3	3	3	3	3	4	4	4	3	2	1	2	3	3	4	4	4	3	4	1	3	2	4
667	Isoform Short of Delta-1-pyrroline-5-carboxylate synthase OS=Homo sapiens GN=ALDH18A1	sp|P54886-2|P5CS_HUMAN (+1)	87 kDa	1	1	1	1	3	1	2	3	2	2	3	1	4	4	1	4	1	2	3	4	1	0	3	1
668	Transitional endoplasmic reticulum ATPase OS=Homo sapiens GN=VCP PE=1 SV=4	TERA_HUMAN	89 kDa	10	6	10	10	11	13	8	13	13	11	9	10	7	7	11	9	11	9	7	13	14	9	11	8
669	Eukaryotic translation initiation factor 5A (Fragment) OS=Homo sapiens GN=EIF5A PE=1 SV=7	I3L397_HUMAN (+3)	16 kDa	1	2	1	3	2	0	1	1	1	1	5	2	2	1	1	1	1	1	1	3	1	1	2	2
670	Cluster of Fatty acid synthase OS=Homo sapiens GN=FASN PE=1 SV=3 (FAS_HUMAN)	FAS_HUMAN [2]	273 kDa	41	45	43	43	51	44	46	38	42	42	36	46	43	45	34	45	44	38	41	40	48	45	40	39
671	Cluster of Isoform 3 of Hematological and neurological expressed 1-like protein OS=Homo sapiens GN=HN1L (sp|Q9H910-3|HN1L_HUMAN)	sp|Q9H910-3|HN1L_HUMAN [2]	23 kDa	3	1	2	3	0	1	0	3	0	3	2	1	2	1	1	1	1	2	3	0	0	2	2	1
672	Cytochrome c (Fragment) OS=Homo sapiens GN=CYCS PE=1 SV=1	C9JFR7_HUMAN (+1)	11 kDa	4	4	3	4	2	4	4	2	3	2	1	0	2	1	1	3	1	3	2	3	0	3	3	2
673	Adenosylhomocysteinase OS=Homo sapiens GN=AHCY PE=1 SV=4	sp|P23526|SAHH_HUMAN	48 kDa	5	6	5	3	5	6	4	6	2	3	1	3	4	5	5	5	7	6	2	4	3	4	3	4
674	Heterogeneous nuclear ribonucleoprotein H2 OS=Homo sapiens GN=HNRNPH2 PE=1 SV=1	HNRH2_HUMAN	49 kDa	4	4	6	3	4	3	4	3	3	4	6	3	4	4	4	4	4	3	5	3	6	5	3	2
675	Cluster of Lamina-associated polypeptide 2, isoform alpha OS=Homo sapiens GN=TMPO PE=1 SV=2 (LAP2A_HUMAN)	LAP2A_HUMAN [3]	75 kDa	4	2	3	3	4	3	4	2	3	2	3	2	5	5	4	3	4	4	6	3	1	1	3	3
676	Isoform 2 of Heterogeneous nuclear ribonucleoprotein K OS=Homo sapiens GN=HNRNPK	sp|P61978-2|HNRPK_HUMAN (+2)	51 kDa	3	6	7	6	9	7	6	6	8	6	3	8	6	7	5	6	5	8	5	8	6	6	5	6
677	Isoform 2 of Farnesyl pyrophosphate synthase OS=Homo sapiens GN=FDPS	sp|P14324-2|FPPS_HUMAN (+1)	41 kDa	5	5	5	6	1	2	3	3	2	3	6	2	4	5	2	1	2	4	5	4	1	2	2	4
678	Isoform 2 of Calnexin OS=Homo sapiens GN=CANX	sp|P27824-2|CALX_HUMAN (+1)	72 kDa	4	3	3	4	5	4	4	4	7	5	8	6	4	4	2	4	5	5	5	5	8	6	4	5
679	Cluster of Septin-9 OS=Homo sapiens GN=SEPT9 PE=1 SV=2 (sp|Q9UHD8|SEPT9_HUMAN)	sp|Q9UHD8|SEPT9_HUMAN [3]	65 kDa	4	4	5	4	5	4	3	3	3	3	2	4	2	4	4	4	5	3	4	3	0	6	2	4
680	Desmoplakin OS=Homo sapiens GN=DSP PE=1 SV=3	sp|P15924|DESP_HUMAN	332 kDa	0	3	0	1	0	3	1	1	1	3	11	0	1	5	2	1	0	1	4	3	1	1	4	2
681	60 kDa heat shock protein, mitochondrial OS=Homo sapiens GN=HSPD1 PE=1 SV=2	sp|P10809|CH60_HUMAN	61 kDa	18	15	16	16	14	17	9	16	17	17	14	17	16	17	14	17	14	16	11	17	18	19	13	14
682	Calreticulin OS=Homo sapiens GN=CALR PE=1 SV=1	CALR_HUMAN	48 kDa	3	6	4	6	4	6	4	5	3	8	6	7	5	6	6	6	4	3	5	4	6	6	7	4
683	Cluster of Cytosolic non-specific dipeptidase OS=Homo sapiens GN=CNDP2 PE=1 SV=2 (sp|Q96KP4|CNDP2_HUMAN)	sp|Q96KP4|CNDP2_HUMAN [2]	53 kDa	5	3	4	3	2	3	5	4	7	4	5	7	2	5	6	3	2	5	4	7	8	6	5	3
684	Cluster of Heat shock cognate 71 kDa protein OS=Homo sapiens GN=HSPA8 PE=1 SV=1 (sp|P11142|HSP7C_HUMAN)	sp|P11142|HSP7C_HUMAN [5]	71 kDa	24	30	31	33	32	28	29	31	37	24	23	29	29	31	27	34	32	33	30	21	29	35	24	31
685	DNA-dependent protein kinase catalytic subunit OS=Homo sapiens GN=PRKDC PE=1 SV=3	sp|P78527|PRKDC_HUMAN	469 kDa	2	4	2	3	3	4	4	6	4	6	8	2	5	5	5	3	2	3	5	4	7	6	5	4
686	Cluster of Isoform 3 of Heterogeneous nuclear ribonucleoprotein A/B OS=Homo sapiens GN=HNRNPAB (sp|Q99729-3|ROAA_HUMAN)	sp|Q99729-3|ROAA_HUMAN [2]	31 kDa	5	3	3	3	1	1	2	4	3	0	5	6	2	3	2	3	2	3	2	5	3	5	3	3
687	Cluster of Prothymosin alpha (Fragment) OS=Homo sapiens GN=PTMA PE=1 SV=1 (H7C2N1_HUMAN)	H7C2N1_HUMAN [3]	16 kDa	3	4	5	4	5	5	4	5	6	3	5	3	5	5	4	4	6	5	0	5	7	5	5	5
688	Triosephosphate isomerase OS=Homo sapiens GN=TPI1 PE=1 SV=3	sp|P60174|TPIS_HUMAN	31 kDa	9	10	9	9	10	11	12	10	11	11	7	11	11	8	10	12	12	10	11	9	8	13	9	13
689	Dynamin-like 120 kDa protein, mitochondrial OS=Homo sapiens GN=OPA1 PE=1 SV=1	E5KLJ5_HUMAN (+1)	118 kDa	1	4	3	3	3	4	4	4	3	5	7	1	2	3	3	3	2	4	5	0	4	5	3	6
690	Cluster of Myosin-9 OS=Homo sapiens GN=MYH9 PE=1 SV=4 (sp|P35579|MYH9_HUMAN)	sp|P35579|MYH9_HUMAN [8]	227 kDa	18	25	23	24	22	26	30	22	23	16	21	18	19	19	23	26	24	26	16	23	25	20	24	24
691	Cluster of Histone H2A type 1-H OS=Homo sapiens GN=HIST1H2AH PE=1 SV=3 (H2A1H_HUMAN)	H2A1H_HUMAN [8]	14 kDa	3	2	2	2	3	2	1	2	2	2	9	3	1	3	2	4	2	2	2	5	3	3	2	3
692	Cluster of Isoform 2 of Filamin-A OS=Homo sapiens GN=FLNA (sp|P21333-2|FLNA_HUMAN)	sp|P21333-2|FLNA_HUMAN [3]	280 kDa	8	10	13	12	11	15	15	14	13	11	9	7	8	12	12	10	12	15	10	13	11	12	10	12
693	Isocitrate dehydrogenase [NADP], mitochondrial OS=Homo sapiens GN=IDH2 PE=1 SV=2	sp|P48735|IDHP_HUMAN	51 kDa	21	19	13	17	20	18	15	18	13	14	18	19	18	14	14	17	21	13	14	17	21	14	14	16
694	Glycine--tRNA ligase OS=Homo sapiens GN=GARS PE=1 SV=3	SYG_HUMAN	83 kDa	2	1	4	2	2	2	4	3	3	2	3	3	0	2	5	1	4	2	3	1	4	4	3	3
695	Cluster of 60S ribosomal protein L18 (Fragment) OS=Homo sapiens GN=RPL18 PE=1 SV=1 (H0YHA7_HUMAN)	H0YHA7_HUMAN [5]	19 kDa	3	3	4	3	4	3	4	4	4	3	2	1	2	3	2	3	4	3	3	3	4	4	2	2
696	X-ray repair cross-complementing protein 5 OS=Homo sapiens GN=XRCC5 PE=1 SV=3	XRCC5_HUMAN	83 kDa	3	4	5	3	3	4	6	3	4	5	10	3	5	4	5	5	2	4	4	7	6	4	5	5
697	Cluster of 26S protease regulatory subunit 10B OS=Homo sapiens GN=PSMC6 PE=1 SV=1 (A0A087X2I1_HUMAN)	A0A087X2I1_HUMAN [3]	46 kDa	4	2	3	3	4	3	3	2	3	3	3	3	0	3	2	3	2	3	4	3	3	3	3	1
698	Isoform 5 of Ubiquitin-associated protein 2-like OS=Homo sapiens GN=UBAP2L	sp|Q14157-5|UBP2L_HUMAN (+1)	117 kDa	1	2	1	2	1	3	3	2	3	2	1	2	0	1	2	1	1	3	3	3	1	1	3	2
699	Isoform 2 of Elongation factor 1-gamma OS=Homo sapiens GN=EEF1G	sp|P26641-2|EF1G_HUMAN (+1)	56 kDa	5	6	4	4	5	5	4	6	4	3	3	7	4	3	3	4	6	5	6	3	3	6	3	6
700	Cluster of Eukaryotic translation initiation factor 2 subunit 1 OS=Homo sapiens GN=EIF2S1 PE=1 SV=3 (IF2A_HUMAN)	IF2A_HUMAN [2]	36 kDa	1	2	2	2	3	2	2	3	2	1	3	1	0	1	2	2	1	2	2	1	3	1	2	3
701	Isoform 2 of Mitotic checkpoint protein BUB3 OS=Homo sapiens GN=BUB3	sp|O43684-2|BUB3_HUMAN (+1)	37 kDa	2	0	0	0	0	0	1	0	1	0	0	0	0	0	1	0	1	1	0	1	1	0	0	0
702	Isoform 3 of Golgin subfamily A member 4 OS=Homo sapiens GN=GOLGA4	sp|Q13439-3|GOGA4_HUMAN (+3)	260 kDa	0	0	0	1	0	0	1	0	1	0	0	0	0	0	2	0	0	0	0	1	1	0	0	0
703	Isoform 2 of Protein SET OS=Homo sapiens GN=SET	sp|Q01105-2|SET_HUMAN	32 kDa	2	3	4	1	2	3	2	3	3	3	1	2	4	3	2	2	2	3	2	3	1	3	3	2
704	Non-POU domain-containing octamer-binding protein OS=Homo sapiens GN=NONO PE=1 SV=4	sp|Q15233|NONO_HUMAN	54 kDa	0	1	1	1	1	1	2	0	2	2	1	3	2	2	0	2	2	2	2	3	0	0	3	2
705	Protein transport protein Sec24C OS=Homo sapiens GN=SEC24C PE=1 SV=3	sp|P53992|SC24C_HUMAN	118 kDa	5	3	4	5	5	3	5	4	10	4	6	6	2	5	7	3	6	3	5	7	6	5	7	5
706	Isoform Del-701 of Signal transducer and activator of transcription 3 OS=Homo sapiens GN=STAT3	sp|P40763-2|STAT3_HUMAN (+2)	88 kDa	0	0	0	1	0	1	0	0	0	1	0	0	2	0	1	0	0	0	0	1	0	0	0	0
707	Cluster of Eukaryotic translation initiation factor 4 gamma 1 OS=Homo sapiens GN=EIF4G1 PE=1 SV=1 (E7EUU4_HUMAN)	E7EUU4_HUMAN [6]	172 kDa	1	1	1	2	2	2	2	1	1	0	1	1	1	2	1	2	1	1	2	0	0	1	2	1
708	Acidic leucine-rich nuclear phosphoprotein 32 family member E (Fragment) OS=Homo sapiens GN=ANP32E PE=1 SV=1	E9PPH5_HUMAN (+2)	13 kDa	0	0	0	0	0	0	0	1	1	0	0	0	2	1	0	1	1	0	0	1	1	0	0	0
709	Cluster of Protein phosphatase inhibitor 2-like protein 3 OS=Homo sapiens GN=PPP1R2P3 PE=1 SV=1 (IPP2M_HUMAN)	IPP2M_HUMAN [2]	23 kDa	2	1	2	2	1	0	1	0	1	1	0	1	1	1	1	2	1	1	0	1	1	0	1	1
710	ATP-dependent RNA helicase DDX1 OS=Homo sapiens GN=DDX1 PE=1 SV=2	sp|Q92499|DDX1_HUMAN	82 kDa	2	1	1	1	1	1	2	1	1	1	1	1	1	1	2	2	1	1	1	1	1	1	1	2
711	Adipocyte plasma membrane-associated protein (Fragment) OS=Homo sapiens GN=APMAP PE=1 SV=1	H0Y512_HUMAN (+2)	45 kDa	1	0	1	1	0	1	1	1	1	3	1	0	0	2	1	0	0	0	1	1	1	1	2	1
712	60S ribosomal protein L24 OS=Homo sapiens GN=RPL24 PE=1 SV=1	C9JNW5_HUMAN (+1)	18 kDa	1	0	3	2	2	0	1	1	1	3	1	1	1	2	1	2	1	1	2	1	1	2	1	1
713	60S ribosomal protein L30 OS=Homo sapiens GN=RPL30 PE=1 SV=2	RL30_HUMAN	13 kDa	2	1	2	1	2	2	3	1	2	1	2	1	1	2	2	1	0	1	2	3	1	1	1	2
714	Cluster of Isoform 2 of Phosphatidylinositol-binding clathrin assembly protein OS=Homo sapiens GN=PICALM (sp|Q13492-2|PICAL_HUMAN)	sp|Q13492-2|PICAL_HUMAN [8]	69 kDa	0	2	2	1	0	2	2	2	1	1	2	0	0	2	1	0	1	1	3	0	0	1	2	2
715	Isoform 2 of Aspartate--tRNA ligase, cytoplasmic OS=Homo sapiens GN=DARS	sp|P14868-2|SYDC_HUMAN (+1)	46 kDa	1	1	1	1	0	1	0	1	1	0	0	2	2	1	0	0	1	0	2	0	0	1	0	1
716	Glucosamine 6-phosphate N-acetyltransferase OS=Homo sapiens GN=GNPNAT1 PE=1 SV=1	GNA1_HUMAN	21 kDa	1	1	1	1	1	2	1	1	0	2	2	0	1	1	1	1	0	2	1	1	1	1	1	1
717	Dolichyl-diphosphooligosaccharide--protein glycosyltransferase 48 kDa subunit OS=Homo sapiens GN=DDOST PE=1 SV=1	A0A0C4DGS1_HUMAN (+2)	49 kDa	1	1	2	2	1	3	3	2	2	2	1	1	2	2	2	1	2	1	1	3	1	1	3	2
718	Cluster of 40S ribosomal protein S16 OS=Homo sapiens GN=RPS16 PE=1 SV=1 (M0R210_HUMAN)	M0R210_HUMAN [2]	14 kDa	2	2	2	2	2	1	1	2	0	1	1	1	0	1	2	1	2	1	0	1	1	2	0	2
719	Glycylpeptide N-tetradecanoyltransferase 1 OS=Homo sapiens GN=NMT1 PE=1 SV=2	sp|P30419|NMT1_HUMAN	57 kDa	0	0	0	1	0	0	1	0	0	0	1	1	1	1	2	0	0	1	0	0	0	1	1	1
720	Cluster of Heterogeneous nuclear ribonucleoproteins C1/C2 OS=Homo sapiens GN=HNRNPC PE=1 SV=1 (G3V2Q1_HUMAN)	G3V2Q1_HUMAN [9]	34 kDa	2	3	2	1	1	1	2	2	1	1	3	2	5	2	3	2	0	2	3	0	4	2	1	1
721	Cluster of Isoform 2 of ATP-dependent RNA helicase DDX3X OS=Homo sapiens GN=DDX3X (sp|O00571-2|DDX3X_HUMAN)	sp|O00571-2|DDX3X_HUMAN [3]	71 kDa	2	3	2	3	3	1	3	1	1	1	3	1	4	0	1	2	1	2	2	1	0	1	3	3
722	Extended synaptotagmin-1 OS=Homo sapiens GN=ESYT1 PE=1 SV=1	sp|Q9BSJ8|ESYT1_HUMAN	123 kDa	4	4	5	4	3	5	3	5	4	4	5	4	2	4	6	4	2	2	5	5	3	5	3	4
723	Isoform 2 of Programmed cell death protein 4 OS=Homo sapiens GN=PDCD4	sp|Q53EL6-2|PDCD4_HUMAN (+1)	51 kDa	1	0	0	0	0	1	1	1	0	0	0	0	2	0	0	0	0	1	0	0	1	0	1	0
724	Uncharacterized protein (Fragment) OS=Homo sapiens PE=1 SV=1	H0YHG0_HUMAN (+1)	59 kDa	0	1	2	0	0	0	0	0	0	0	1	0	0	0	0	0	0	1	1	0	0	0	0	0
725	Proteasome subunit beta type-5 OS=Homo sapiens GN=PSMB5 PE=1 SV=3	sp|P28074|PSB5_HUMAN	28 kDa	0	2	1	0	1	0	0	0	1	1	0	0	0	2	0	0	0	1	1	0	1	0	0	0
726	Cluster of Serine/threonine-protein phosphatase 2A 65 kDa regulatory subunit A alpha isoform OS=Homo sapiens GN=PPP2R1A PE=1 SV=4 (2AAA_HUMAN)	2AAA_HUMAN [4]	65 kDa	0	2	2	2	1	2	4	1	2	2	1	2	0	1	2	0	1	2	2	0	0	4	3	3
727	GMP synthase [glutamine-hydrolyzing] OS=Homo sapiens GN=GMPS PE=1 SV=1	sp|P49915|GUAA_HUMAN	77 kDa	3	2	0	0	0	2	1	3	2	1	2	0	4	3	2	3	1	1	2	0	1	2	2	2
728	Purine nucleoside phosphorylase OS=Homo sapiens GN=PNP PE=1 SV=2	PNPH_HUMAN	32 kDa	2	2	0	0	0	0	1	0	0	1	1	1	1	1	1	2	0	0	2	0	0	1	1	0
729	Proteasome subunit alpha type-2 OS=Homo sapiens GN=PSMA2 PE=1 SV=2	PSA2_HUMAN	26 kDa	2	2	1	3	0	0	1	1	2	1	0	2	1	1	2	2	1	2	2	1	0	1	2	1
730	Dynein light chain Tctex-type 1 OS=Homo sapiens GN=DYNLT1 PE=1 SV=1	DYLT1_HUMAN (+1)	12 kDa	0	1	0	2	0	2	1	0	1	2	1	1	0	0	2	0	0	1	0	0	0	1	2	3
731	Cluster of Ribonuclease UK114 OS=Homo sapiens GN=HRSP12 PE=1 SV=1 (UK114_HUMAN)	UK114_HUMAN [2]	14 kDa	1	0	1	0	1	1	1	1	0	1	0	1	1	1	2	1	0	0	1	0	0	0	2	1
732	Microtubule-associated protein RP/EB family member 1 OS=Homo sapiens GN=MAPRE1 PE=1 SV=3	MARE1_HUMAN	30 kDa	1	1	0	2	1	0	1	1	1	0	1	1	1	2	0	0	0	0	2	0	1	0	2	0
733	Cluster of Far upstream element-binding protein 1 OS=Homo sapiens GN=FUBP1 PE=1 SV=1 (E9PEB5_HUMAN)	E9PEB5_HUMAN [4]	69 kDa	2	1	1	1	1	1	0	2	0	0	2	1	0	3	1	1	1	1	1	1	0	0	1	2
734	Cluster of Ubiquilin-2 OS=Homo sapiens GN=UBQLN2 PE=1 SV=2 (UBQL2_HUMAN)	UBQL2_HUMAN [3]	66 kDa	1	1	2	1	1	1	1	2	1	2	1	1	1	1	1	1	1	1	0	1	1	2	2	2
735	Cluster of Ubiquitin-conjugating enzyme E2 N OS=Homo sapiens GN=UBE2N PE=1 SV=1 (UBE2N_HUMAN)	UBE2N_HUMAN [2]	17 kDa	1	2	1	1	1	1	0	1	1	1	1	1	2	1	1	1	1	1	1	1	0	1	1	1
736	Cluster of Isoform 2 of 26S proteasome non-ATPase regulatory subunit 1 OS=Homo sapiens GN=PSMD1 (sp|Q99460-2|PSMD1_HUMAN)	sp|Q99460-2|PSMD1_HUMAN [3]	102 kDa	1	1	1	2	2	2	1	2	2	1	3	1	0	1	1	1	1	3	1	1	4	1	2	1
737	Sialic acid synthase OS=Homo sapiens GN=NANS PE=1 SV=2	SIAS_HUMAN	40 kDa	3	2	1	3	2	2	3	0	1	2	3	1	2	2	2	1	1	1	2	1	3	2	1	1
738	RNA-binding protein FUS OS=Homo sapiens GN=FUS PE=1 SV=1	H3BPE7_HUMAN (+2)	53 kDa	1	1	3	0	1	0	1	1	0	1	1	0	4	3	1	0	0	2	2	0	0	1	1	0
739	28 kDa heat- and acid-stable phosphoprotein OS=Homo sapiens GN=PDAP1 PE=1 SV=1	HAP28_HUMAN	21 kDa	1	1	0	2	1	1	2	2	1	1	0	0	1	2	1	1	0	1	2	0	0	1	2	1
740	60S ribosomal protein L7 OS=Homo sapiens GN=RPL7 PE=1 SV=1	RL7_HUMAN	29 kDa	2	1	0	2	2	1	0	0	0	2	0	2	1	2	1	1	1	1	2	0	0	0	1	1
741	Serine/arginine-rich-splicing factor 2 (Fragment) OS=Homo sapiens GN=SRSF2 PE=1 SV=7	J3KP15_HUMAN (+1)	16 kDa	1	0	3	0	0	0	2	0	0	1	1	1	1	1	1	2	1	0	1	0	0	2	2	0
742	Cytoplasmic aconitate hydratase OS=Homo sapiens GN=ACO1 PE=1 SV=3	ACOC_HUMAN	98 kDa	1	1	1	2	1	0	1	1	0	0	0	1	1	1	1	1	1	0	1	1	0	1	0	0
743	KH domain-containing, RNA-binding, signal transduction-associated protein 1 OS=Homo sapiens GN=KHDRBS1 PE=1 SV=1	sp|Q07666|KHDR1_HUMAN	48 kDa	1	3	3	0	2	1	1	1	1	0	0	0	1	2	1	1	1	0	1	0	0	1	0	1
744	Aspartate aminotransferase, cytoplasmic OS=Homo sapiens GN=GOT1 PE=1 SV=3	sp|P17174|AATC_HUMAN	46 kDa	4	6	4	6	7	8	4	6	8	5	3	6	1	6	6	6	6	6	5	3	4	7	5	8
745	Dolichol-phosphate mannosyltransferase subunit 1 OS=Homo sapiens GN=DPM1 PE=1 SV=1	DPM1_HUMAN (+2)	30 kDa	0	0	1	0	1	0	1	0	1	0	0	0	1	2	1	1	0	1	1	0	0	0	0	1
746	Cluster of Glutamate dehydrogenase 1, mitochondrial OS=Homo sapiens GN=GLUD1 PE=1 SV=2 (sp|P00367|DHE3_HUMAN)	sp|P00367|DHE3_HUMAN [2]	61 kDa	1	3	2	2	1	1	2	0	1	5	1	2	4	4	2	1	1	3	4	1	1	2	2	1
747	Omega-amidase NIT2 OS=Homo sapiens GN=NIT2 PE=1 SV=1	NIT2_HUMAN	31 kDa	1	0	0	0	0	1	1	2	0	0	0	0	1	1	0	0	1	0	1	0	0	0	1	1
748	Isoform 2 of Cell cycle and apoptosis regulator protein 2 OS=Homo sapiens GN=CCAR2	sp|Q8N163-2|CCAR2_HUMAN (+1)	103 kDa	1	2	0	0	0	1	1	1	0	1	2	1	1	2	2	1	1	1	0	1	1	2	2	0
749	Importin-9 OS=Homo sapiens GN=IPO9 PE=1 SV=3	IPO9_HUMAN	116 kDa	0	0	0	1	1	2	2	0	1	0	0	0	0	2	0	0	0	1	1	0	0	0	1	1
750	Isocitrate dehydrogenase [NAD] subunit alpha, mitochondrial OS=Homo sapiens GN=IDH3A PE=1 SV=1	sp|P50213|IDH3A_HUMAN	40 kDa	2	1	2	2	1	2	3	0	0	2	1	1	1	1	1	0	1	2	3	0	0	1	2	1
751	Isoform 2 of Coatomer subunit alpha OS=Homo sapiens GN=COPA	sp|P53621-2|COPA_HUMAN (+1)	139 kDa	5	6	6	7	5	8	6	8	8	3	7	8	5	5	6	7	6	6	8	7	6	6	6	7
752	Isoform 2 of Glutamine--fructose-6-phosphate aminotransferase [isomerizing] 1 OS=Homo sapiens GN=GFPT1	sp|Q06210-2|GFPT1_HUMAN	77 kDa	1	3	1	3	2	2	1	1	2	2	2	1	4	2	2	1	2	2	1	1	0	4	1	2
753	Melanoma-associated antigen D2 OS=Homo sapiens GN=MAGED2 PE=1 SV=2	Q5H909_HUMAN (+2)	63 kDa	0	0	0	0	0	0	1	0	0	0	1	0	0	0	1	0	1	0	0	0	0	0	0	2
754	Sorting nexin-5 OS=Homo sapiens GN=SNX5 PE=1 SV=1	SNX5_HUMAN	47 kDa	0	0	1	0	1	1	0	0	0	1	0	1	0	1	0	0	0	1	2	0	0	0	0	0
755	Metaxin 1, isoform CRA_b OS=Homo sapiens GN=MTX1 PE=1 SV=1	A0A0A0MRK6_HUMAN (+2)	51 kDa	0	0	0	0	1	0	0	0	0	1	0	1	0	0	0	0	0	0	2	0	0	0	0	0
756	Cluster of 14-3-3 protein gamma OS=Homo sapiens GN=YWHAG PE=1 SV=2 (1433G_HUMAN)	1433G_HUMAN [4]	28 kDa	10	9	7	10	7	9	12	10	11	7	7	6	12	11	10	9	8	9	6	11	7	9	10	10
757	60S ribosomal protein L35 OS=Homo sapiens GN=RPL35 PE=1 SV=2	RL35_HUMAN	15 kDa	1	1	1	2	0	0	1	0	0	1	1	2	1	1	1	0	1	0	1	1	0	1	1	1
758	40S ribosomal protein S23 OS=Homo sapiens GN=RPS23 PE=1 SV=3	RS23_HUMAN	16 kDa	0	0	2	2	0	1	0	0	0	1	0	1	1	0	1	0	1	0	1	0	0	1	0	0
759	Cluster of Kinesin-1 heavy chain OS=Homo sapiens GN=KIF5B PE=1 SV=1 (KINH_HUMAN)	KINH_HUMAN [5]	110 kDa	1	0	1	1	0	0	2	1	1	0	0	1	1	0	0	0	1	1	3	1	0	0	1	0
760	Cluster of Heterogeneous nuclear ribonucleoprotein H3 OS=Homo sapiens GN=HNRNPH3 PE=1 SV=2 (sp|P31942|HNRH3_HUMAN)	sp|P31942|HNRH3_HUMAN [2]	37 kDa	2	1	4	3	2	4	2	2	3	2	3	6	5	4	3	2	2	3	3	4	3	3	3	2
761	Copine-1 OS=Homo sapiens GN=CPNE1 PE=1 SV=1	A6PVH9_HUMAN (+5)	53 kDa	1	0	1	1	1	1	2	1	1	1	1	0	0	1	0	1	0	1	1	1	0	1	2	1
762	Cluster of Low molecular weight phosphotyrosine protein phosphatase OS=Homo sapiens GN=ACP1 PE=1 SV=3 (sp|P24666|PPAC_HUMAN)	sp|P24666|PPAC_HUMAN [2]	18 kDa	1	1	0	1	0	1	0	0	0	2	0	1	0	1	1	1	0	0	1	0	0	1	0	1
763	Isoform 2 of 60S ribosomal protein L11 OS=Homo sapiens GN=RPL11	sp|P62913-2|RL11_HUMAN (+1)	20 kDa	0	1	1	0	1	1	1	1	1	1	1	1	2	1	1	1	1	2	1	1	1	1	1	1
764	Keratin-associated protein 5-5 OS=Homo sapiens GN=KRTAP5-5 PE=4 SV=1	tr|A0A0G2JS28|A0A0G2JS28_HUMAN-DECOY	?	2	0	0	0	0	0	0	0	0	0	0	0	0	0	0	0	0	0	0	0	0	0	0	0
765	LEM domain-containing protein 2 OS=Homo sapiens GN=LEMD2 PE=1 SV=1	sp|Q8NC56|LEMD2_HUMAN-DECOY	?	2	0	0	0	0	0	0	0	0	0	0	0	0	0	0	0	0	0	0	0	0	0	0	0
